# Supplementary material for: Adaptive insertion of a hydrophobic anchor into a poly(ethylene glycol) host for programmable surface functionalization
Source: Nat Chem. 2022 Nov 21;15(2):240–7. doi: 10.1038/s41557-022-01090-0 (PMC9899690; doi:10.1038/s41557-022-01090-0)
Supplement: Source Data Fig. 2 — Numerical data for the plots in panel c. [file 41557_2022_1090_MOESM5_ESM.xlsx]

## Sheet: Fig_2c
	n=2	Hy					Ip					Ph					Na					Py
		Time (min)	number of loaded probes per polymersome				Time (min)	number of loaded probes per polymersome				Time (min)	number of loaded probes per polymersome				Time (min)	number of loaded probes per polymersome				Time (min)	number of loaded probes per polymersome
			#1	#2	Mean			#1	#2	Mean			#1	#2	Mean			#1	#2	Mean			#1	#2	Mean
		0	0	0	0		0	0	0	0		0	0	0	0		0	0	0	0		0	0	0	0
		2	67.5101	131.29	99.3999		2	3000.45	2100.32	2550.38		2	4800.72	3500.53	4150.62		2	10101.5	9201.38	9651.45		2	22403.4	25003.8	23703.6
		5	71.3107	164.975	118.143		5	2500.38	1600.24	2050.31		5	4800.72	3900.59	4350.65		5	8801.32	10201.5	9501.43		5	26504	24003.6	25253.8
		10	-25.7039	174.586	74.4412		10	3000.45	1400.21	2200.33		10	5000.75	4700.71	4850.73		10	8601.29	11201.7	9901.49		10	23203.5	24903.7	24053.6
