# Supplementary material for: Adaptive insertion of a hydrophobic anchor into a poly(ethylene glycol) host for programmable surface functionalization
Source: Nat Chem. 2022 Nov 21;15(2):240–7. doi: 10.1038/s41557-022-01090-0 (PMC9899690; doi:10.1038/s41557-022-01090-0)
Supplement: Source Data Fig. 3 — Numerical data for the plots in panels a, e and f. [file 41557_2022_1090_MOESM6_ESM.xlsx]

## Sheet: Fig_3a
	Py-PEG4-Im loaded onto polymersomes			Py-PEG4-Im dissoved in water
	Wavelength (nm)	Normalized fluorescence intensity (%)		Wavelength (nm)	Normalized fluorescence intensity (%)
	360	1.56992		360	1.23618
	360.2	1.61245		360.2	1.26489
	360.4	1.68906		360.4	1.33008
	360.6	1.70894		360.6	1.42125
	360.8	1.75048		360.8	1.45608
	361	1.78239		361	1.57017
	361.2	1.88459		361.2	1.67574
	361.4	1.96292		361.4	1.80155
	361.6	2.06874		361.6	1.87731
	361.8	2.18709		361.8	2.02489
	362	2.25568		362	2.14907
	362.2	2.42684		362.2	2.31597
	362.4	2.48742		362.4	2.46756
	362.6	2.66159		362.6	2.61672
	362.8	2.80482		362.8	2.7497
	363	2.96492		363	3.0313
	363.2	3.14737		363.2	3.25208
	363.4	3.39957		363.4	3.4419
	363.6	3.62303		363.6	3.7088
	363.8	3.77798		363.8	3.96456
	364	4.01572		364	4.13375
	364.2	4.24007		364.2	4.32896
	364.4	4.42024		364.4	4.54241
	364.6	4.69873		364.6	4.83423
	364.8	5.00611		364.8	5.13533
	365	5.24107		365	5.40101
	365.2	5.5344		365.2	5.6575
	365.4	5.74316		365.4	5.91048
	365.6	6.08743		365.6	6.22697
	365.8	6.26748		365.8	6.45427
	366	6.58475		366	6.73966
	366.2	6.82554		366.2	6.92543
	366.4	7.129		366.4	7.17363
	366.6	7.45212		366.6	7.45345
	366.8	7.67634		366.8	7.71177
	367	8.08305		367	7.95008
	367.2	8.31402		367.2	8.0157
	367.4	8.50782		367.4	8.32729
	367.6	8.8004		367.6	8.50602
	367.8	9.22589		367.8	8.72451
	368	9.35575		368	9.01821
	368.2	9.61554		368.2	9.16859
	368.4	9.98802		368.4	9.55789
	368.6	10.2151		368.6	9.96603
	368.8	10.4509		368.8	10.419
	369	10.8904		369	11.0501
	369.2	11.3043		369.2	11.6271
	369.4	11.7047		369.4	12.5721
	369.6	12.2637		369.6	13.5592
	369.8	12.8939		369.8	14.9626
	370	13.7365		370	16.667
	370.2	14.5565		370.2	18.6011
	370.4	15.9697		370.4	20.984
	370.6	17.1443		370.6	23.5957
	370.8	18.7539		370.8	26.7632
	371	20.6605		371	30.7759
	371.2	22.859		371.2	34.9489
	371.4	25.4289		371.4	39.8445
	371.6	28.2759		371.6	45.4267
	371.8	31.5604		371.8	50.7652
	372	34.892		372	56.0927
	372.2	38.6599		372.2	61.8929
	372.4	43.008		372.4	67.7954
	372.6	47.4029		372.6	73.6487
	372.8	52.1172		372.8	78.92
	373	57.4929		373	84.2205
	373.2	62.4943		373.2	88.7358
	373.4	67.1671		373.4	92.2928
	373.6	72.0254		373.6	95.4554
	373.8	77.4928		373.8	97.7902
	374	81.6825		374	98.7794
	374.2	86.2863		374.2	100
	374.4	89.7836		374.4	99.538
	374.6	93.0971		374.6	98.7261
	374.8	95.4663		374.8	96.9516
	375	97.6804		375	95.267
	375.2	99.3186		375.2	92.4227
	375.4	99.6731		375.4	89.4775
	375.6	100		375.6	87.0286
	375.8	99.169		375.8	83.6761
	376	98.4164		376	80.4707
	376.2	96.4508		376.2	77.6223
	376.4	93.9225		376.4	74.9565
	376.6	91.5604		376.6	71.7137
	376.8	88.3552		376.8	69.4033
	377	85.4272		377	67.4923
	377.2	82.8205		377.2	65.3253
	377.4	79.9427		377.4	63.6303
	377.6	77.0522		377.6	62.3242
	377.8	74.112		377.8	61.4155
	378	71.9757		378	60.726
	378.2	69.3464		378.2	60.1558
	378.4	67.7391		378.4	59.2857
	378.6	66.3604		378.6	58.748
	378.8	64.6123		378.8	58.8915
	379	63.7753		379	58.7393
	379.2	62.9432		379.2	58.5048
	379.4	62.3386		379.4	58.1527
	379.6	61.9973		379.6	57.6359
	379.8	61.5727		379.8	57.1988
	380	61.7809		380	57.1753
	380.2	61.7947		380.2	56.693
	380.4	61.8858		380.4	56.2486
	380.6	62.0675		380.6	55.9585
	380.8	62.2817		380.8	55.5712
	381	62.4059		381	55.0834
	381.2	62.4186		381.2	54.706
	381.4	62.5589		381.4	54.0324
	381.6	62.5594		381.6	53.8834
	381.8	62.6643		381.8	53.8344
	382	62.5881		382	53.455
	382.2	62.8857		382.2	53.4356
	382.4	62.7201		382.4	53.3162
	382.6	62.5909		382.6	53.9307
	382.8	62.5478		382.8	53.906
	383	63.1232		383	54.0466
	383.2	63.058		383.2	54.4426
	383.4	62.9343		383.4	54.8753
	383.6	63.5318		383.6	55.3457
	383.8	63.8426		383.8	56.0628
	384	64.5306		384	56.2228
	384.2	65.0551		384.2	56.5228
	384.4	65.9176		384.4	57.0628
	384.6	66.5962		384.6	57.3779
	384.8	67.293		384.8	57.3576
	385	68.4553		385	57.4782
	385.2	69.559		385.2	57.7115
	385.4	70.9598		385.4	57.2744
	385.6	71.6279		385.6	57.0312
	385.8	72.2077		385.8	56.9454
	386	72.8929		386	56.8266
	386.2	73.7294		386.2	56.3063
	386.4	74.0115		386.4	55.9927
	386.6	74.5548		386.6	55.7738
	386.8	75.155		386.8	55.5069
	387	75.0981		387	55.3962
	387.2	75.5785		387.2	55.3681
	387.4	75.5183		387.4	55.3136
	387.6	75.5277		387.6	55.4423
	387.8	75.594		387.8	55.4382
	388	75.1821		388	55.5486
	388.2	75.4664		388.2	56.2449
	388.4	75.6249		388.4	56.5817
	388.6	74.8259		388.6	57.0037
	388.8	75.5305		388.8	57.8506
	389	76.1119		389	58.7202
	389.2	76.4349		389.2	59.4416
	389.4	76.2411		389.4	60.7013
	389.6	77.1748		389.6	61.4451
	389.8	78.0593		389.8	62.4401
	390	78.75		390	63.8071
	390.2	80.1448		390.2	64.9984
	390.4	81.1861		390.4	66.1401
	390.6	82.5797		390.6	66.9772
	390.8	83.3588		390.8	68.3351
	391	84.6199		391	69.776
	391.2	86.3393		391.2	70.8198
	391.4	87.2371		391.4	72.0453
	391.6	88.4099		391.6	73.5849
	391.8	89.7422		391.8	74.8096
	392	91.1739		392	75.8496
	392.2	92.5145		392.2	76.8243
	392.4	93.8182		392.4	78.3927
	392.6	94.468		392.6	79.4234
	392.8	95.9671		392.8	80.7759
	393	96.9002		393	81.4495
	393.2	97.5904		393.2	82.5596
	393.4	98.8907		393.4	83.0929
	393.6	99.4042		393.6	83.7987
	393.8	99.8244		393.8	84.335
	394	101.109		394	84.67
	394.2	101.616		394.2	84.835
	394.4	102.125		394.4	84.7379
	394.6	102.212		394.6	84.8738
	394.8	103.274		394.8	84.4011
	395	103.261		395	83.9121
	395.2	103.282		395.2	83.1611
	395.4	103.527		395.4	82.7837
	395.6	103.445		395.6	81.9443
	395.8	102.978		395.8	80.6417
	396	102.566		396	79.5133
	396.2	102.475		396.2	78.1165
	396.4	101.484		396.4	76.9014
	396.6	101.012		396.6	75.8806
	396.8	99.7526		396.8	74.1696
	397	98.1486		397	72.8589
	397.2	96.9682		397.2	71.3998
	397.4	95.7137		397.4	70.2328
	397.6	94.304		397.6	68.3682
	397.8	92.9402		397.8	67.012
	398	91.3269		398	65.5984
	398.2	89.7477		398.2	64.0804
	398.4	87.755		398.4	62.7483
	398.6	85.8733		398.6	61.3428
	398.8	84.6873		398.8	59.8181
	399	83.0618		399	58.539
	399.2	80.8648		399.2	57.0582
	399.4	79.0449		399.4	56.0254
	399.6	77.6507		399.6	54.3947
	399.8	76.2427		399.8	53.7121
	400	75.0396		400	52.6753
	400.2	72.8128		400.2	51.4365
	400.4	71.5103		400.4	50.7687
	400.6	69.9692		400.6	49.6696
	400.8	68.7468		400.8	48.8281
	401	67.4619		401	48.0012
	401.2	65.9226		401.2	47.1826
	401.4	65.1507		401.4	46.5655
	401.6	63.947		401.6	45.7061
	401.8	63.0624		401.8	45.1467
	402	62.2955		402	44.5748
	402.2	61.0857		402.2	43.9004
	402.4	60.294		402.4	43.3914
	402.6	59.4762		402.6	42.8824
	402.8	58.6072		402.8	42.4195
	403	57.4879		403	41.7676
	403.2	56.7475		403.2	41.2042
	403.4	56.5603		403.4	40.8395
	403.6	56.0038		403.6	40.5897
	403.8	55.7062		403.8	40.0048
	404	55.2357		404	39.639
	404.2	54.614		404.2	39.0622
	404.4	54.142		404.4	38.579
	404.6	53.688		404.6	38.2932
	404.8	53.3123		404.8	37.8314
	405	52.9968		405	37.5906
	405.2	52.5217		405.2	37.1199
	405.4	51.8845		405.4	36.9277
	405.6	51.6693		405.6	36.4819
	405.8	51.7283		405.8	36.1042
	406	51.1924		406	35.8083
	406.2	50.6403		406.2	35.5373
	406.4	50.5309		406.4	35.3112
	406.6	50.1015		406.6	35.0245
	406.8	49.5666		406.8	34.6509
	407	49.6661		407	34.177
	407.2	49.3937		407.2	33.8866
	407.4	48.9945		407.4	33.8857
	407.6	48.5638		407.6	33.5729
	407.8	48.4834		407.8	33.2315
	408	48.3021		408	33.0086
	408.2	48.2221		408.2	32.779
	408.4	47.7507		408.4	32.6866
	408.6	47.6045		408.6	32.4318
	408.8	47.4498		408.8	32.1712
	409	47.1165		409	32.0619
	409.2	46.8592		409.2	31.9918
	409.4	46.7974		409.4	31.9593
	409.6	46.7462		409.6	31.8851
	409.8	46.7417		409.8	31.5475
	410	46.1948		410	31.4344
	410.2	46.0814		410.2	31.3617
	410.4	46.4129		410.4	31.5057
	410.6	46.1195		410.6	31.2504
	410.8	45.8366		410.8	31.3547
	411	45.9896		411	31.5602
	411.2	45.7783		411.2	31.333
	411.4	45.6717		411.4	31.3785
	411.6	45.7844		411.6	31.4164
	411.8	45.8551		411.8	31.2698
	412	45.7998		412	31.2524
	412.2	45.7274		412.2	31.3309
	412.4	45.4864		412.4	31.4246
	412.6	45.557		412.6	31.3715
	412.8	45.3623		412.8	31.2849
	413	45.593		413	31.3898
	413.2	45.3947		413.2	31.3246
	413.4	45.5898		413.4	31.3301
	413.6	45.506		413.6	31.3072
	413.8	45.102		413.8	31.1585
	414	45.2229		414	31.048
	414.2	45.1272		414.2	31.0976
	414.4	44.7792		414.4	31.1434
	414.6	44.84		414.6	30.9617
	414.8	44.6913		414.8	30.9921
	415	44.7589		415	30.7883
	415.2	44.5036		415.2	30.5489
	415.4	44.5376		415.4	30.7309
	415.6	44.0336		415.6	30.6266
	415.8	43.6007		415.8	30.3849
	416	43.9713		416	30.3196
	416.2	43.7679		416.2	30.0672
	416.4	43.13		416.4	29.9289
	416.6	43.0835		416.6	29.7478
	416.8	42.674		416.8	29.5997
	417	42.7985		417	29.3913
	417.2	42.4875		417.2	29.1052
	417.4	41.8283		417.4	29.0779
	417.6	41.68		417.6	28.7967
	417.8	41.4504		417.8	28.5419
	418	41.0476		418	28.4389
	418.2	40.8209		418.2	28.0808
	418.4	40.601		418.4	27.7575
	418.6	40.1311		418.6	27.603
	418.8	40.1431		418.8	27.3543
	419	40.0378		419	26.9873
	419.2	39.5674		419.2	26.5
	419.4	39.4561		419.4	26.3123
	419.6	39.0237		419.6	25.8174
	419.8	38.1624		419.8	25.7201
	420	38.0676		420	25.3583
	420.2	37.8925		420.2	25.0534
	420.4	37.2906		420.4	24.7856
	420.6	36.9361		420.6	24.4719
	420.8	36.6723		420.8	24.1263
	421	35.9297		421	23.6198
	421.2	35.4689		421.2	23.2229
	421.4	35.0703		421.4	22.8985
	421.6	34.7226		421.6	22.3639
	421.8	34.4658		421.8	22.0753
	422	33.882		422	21.8087
	422.2	33.5896		422.2	21.339
	422.4	32.9026		422.4	20.9958
	422.6	32.5344		422.6	20.5672
	422.8	32.2001		422.8	20.1804
	423	31.7279		423	19.653
	423.2	30.9088		423.2	19.3206
	423.4	30.6083		423.4	19.006
	423.6	30.0924		423.6	18.5051
	423.8	29.5164		423.8	18.1024
	424	28.967		424	17.7434
	424.2	28.4827		424.2	17.3564
	424.4	27.9267		424.4	16.7766
	424.6	27.4463		424.6	16.635
	424.8	27.0235		424.8	16.2091
	425	26.2975		425	15.8476
	425.2	25.6832		425.2	15.5729
	425.4	25.4041		425.4	15.3753
	425.6	24.9081		425.6	15.0097
	425.8	24.308		425.8	14.7141
	426	23.8582		426	14.4982
	426.2	23.3798		426.2	14.2553
	426.4	23.2006		426.4	13.989
	426.6	22.6149		426.6	13.7015
	426.8	22.269		426.8	13.4105
	427	21.7147		427	13.2834
	427.2	21.1605		427.2	12.9473
	427.4	21.0222		427.4	12.7156
	427.6	20.4429		427.6	12.7072
	427.8	20.3162		427.8	12.4433
	428	19.7727		428	12.1411
	428.2	19.5905		428.2	11.9913
	428.4	19.3246		428.4	11.7498
	428.6	19.1043		428.6	11.6141
	428.8	18.7223		428.8	11.5177
	429	18.4221		429	11.3332
	429.2	17.9453		429.2	11.0723
	429.4	17.9762		429.4	11.0886
	429.6	17.8201		429.6	10.9812
	429.8	17.526		429.8	10.7616
	430	17.218		430	10.5485
	430.2	16.9116		430.2	10.5396
	430.4	16.6652		430.4	10.4256
	430.6	16.5239		430.6	10.3117
	430.8	16.3907		430.8	10.2084
	431	16.1488		431	10.1204
	431.2	16.0078		431.2	10.0079
	431.4	15.9182		431.4	9.85218
	431.6	15.9005		431.6	9.82331
	431.8	15.6791		431.8	9.7287
	432	15.4043		432	9.61024
	432.2	15.1038		432.2	9.55299
	432.4	15.162		432.4	9.43838
	432.6	15.0678		432.6	9.27752
	432.8	15.0652		432.8	9.26415
	433	14.8438		433	9.05523
	433.2	14.6942		433.2	9.06291
	433.4	14.7428		433.4	8.9392
	433.6	14.6155		433.6	8.87523
	433.8	14.5236		433.8	8.89193
	434	14.3965		434	8.71845
	434.2	14.3134		434.2	8.57434
	434.4	14.1154		434.4	8.51486
	434.6	14.0446		434.6	8.42712
	434.8	13.9943		434.8	8.35419
	435	13.8311		435	8.26159
	435.2	13.7624		435.2	8.12402
	435.4	13.5621		435.4	8.12869
	435.6	13.539		435.6	8.08623
	435.8	13.4691		435.8	8.02796
	436	13.1743		436	7.90907
	436.2	13.221		436.2	7.79713
	436.4	13.1671		436.4	7.77336
	436.6	13.1217		436.6	7.8075
	436.8	12.8031		436.8	7.6598
	437	12.815		437	7.50281
	437.2	12.6435		437.2	7.62959
	437.4	12.4459		437.4	7.49304
	437.6	12.47		437.6	7.40336
	437.8	12.3507		437.8	7.33899
	438	12.2029		438	7.25586
	438.2	12.2336		438.2	7.16018
	438.4	12.0471		438.4	7.18777
	438.6	11.9389		438.6	7.06467
	438.8	11.8565		438.8	6.98134
	439	11.7122		439	6.86578
	439.2	11.6473		439.2	6.86093
	439.4	11.6424		439.4	6.90453
	439.6	11.4991		439.6	6.76018
	439.8	11.4875		439.8	6.7361
	440	11.4016		440	6.64549
	440.2	11.2843		440.2	6.56027
	440.4	11.1657		440.4	6.59966
	440.6	11.1718		440.6	6.5323
	440.8	11.0722		440.8	6.43036
	441	11.003		441	6.3781
	441.2	10.8977		441.2	6.35717
	441.4	10.7405		441.4	6.33436
	441.6	10.6429		441.6	6.37653
	441.8	10.6386		441.8	6.26616
	442	10.4618		442	6.12355
	442.2	10.5915		442.2	6.0877
	442.4	10.5042		442.4	6.06193
	442.6	10.3381		442.6	5.99257
	442.8	10.2541		442.8	5.92402
	443	10.1677		443	5.85135
	443.2	10.169		443.2	5.80161
	443.4	10.138		443.4	5.69648
	443.6	9.8846		443.6	5.72976
	443.8	9.76081		443.8	5.6575
	444	9.86958		444	5.72222
	444.2	9.76059		444.2	5.6277
	444.4	9.52935		444.4	5.5024
	444.6	9.6829		444.6	5.46081
	444.8	9.35885		444.8	5.31701
	445	9.47242		445	5.36785
	445.2	9.44493		445.2	5.24342
	445.4	9.30352		445.4	5.20197
	445.6	9.50991		445.6	5.15107
	445.8	9.14621		445.8	5.06774
	446	8.97676		446	5.02249
	446.2	9.0005		446.2	4.97339
	446.4	8.94479		446.4	4.95835
	446.6	8.8687		446.6	4.86768
	446.8	8.81073		446.8	4.82507
	447	8.55404		447	4.75803
	447.2	8.49479		447.2	4.66032
	447.4	8.39513		447.4	4.56227
	447.6	8.38729		447.6	4.49641
	447.8	8.27526		447.8	4.44777
	448	8.28139		448	4.38149
	448.2	8.12855		448.2	4.31688
	448.4	8.03954		448.4	4.21131
	448.6	7.98416		448.6	4.16181
	448.8	7.87153		448.8	4.12433
	449	7.7627		449	4.03946
	449.2	7.65807		449.2	3.9772
	449.4	7.6298		449.4	3.93845
	449.6	7.55868		449.6	3.80317
	449.8	7.53394		449.8	3.69825
	450	7.41104		450	3.71909
	450.2	7.16643		450.2	3.64546
	450.4	7.16986		450.4	3.54289
	450.6	7.02243		450.6	3.43915
	450.8	7.01034		450.8	3.41526
	451	6.8707		451	3.40361
	451.2	6.65708		451.2	3.31379
	451.4	6.49618		451.4	3.25011
	451.6	6.52108		451.6	3.17251
	451.8	6.4768		451.8	3.13579
	452	6.37283		452	3.06083
	452.2	6.28764		452.2	2.97602
	452.4	6.16445		452.4	2.88933
	452.6	6.10868		452.6	2.87178
	452.8	5.98743		452.8	2.86994
	453	5.84034		453	2.73421
	453.2	5.78943		453.2	2.70182
	453.4	5.72323		453.4	2.67857
	453.6	5.64019		453.6	2.63233
	453.8	5.41408		453.8	2.62433
	454	5.37307		454	2.52731
	454.2	5.35286		454.2	2.51407
	454.4	5.22925		454.4	2.46057
	454.6	5.20412		454.6	2.40891
	454.8	5.20954		454.8	2.38312
	455	5.07757		455	2.3225
	455.2	4.95456		455.2	2.29643
	455.4	4.85899		455.4	2.24855
	455.6	4.73091		455.6	2.24781
	455.8	4.70841		455.8	2.21877
	456	4.65728		456	2.16933
	456.2	4.69221		456.2	2.15108
	456.4	4.67708		456.4	2.11059
	456.6	4.60438		456.6	2.07623
	456.8	4.70317		456.8	2.0467
	457	4.57405		457	2.02491
	457.2	4.40514		457.2	2.00819
	457.4	4.38968		457.4	1.98635
	457.6	4.36498		457.6	1.92415
	457.8	4.29855		457.8	1.90639
	458	4.31		458	1.88632
	458.2	4.33383		458.2	1.84818
	458.4	4.27077		458.4	1.85671
	458.6	4.04671		458.6	1.81339
	458.8	4.09023		458.8	1.8356
	459	4.09045		459	1.77373
	459.2	4.06625		459.2	1.77599
	459.4	4.0231		459.4	1.75759
	459.6	4.04316		459.6	1.75589
	459.8	3.97321		459.8	1.68087
	460	3.94365		460	1.68265
	460.2	3.82028		460.2	1.64437
	460.4	3.89007		460.4	1.6401
	460.6	3.82733		460.6	1.5937
	460.8	3.83828		460.8	1.5998
	461	3.89954		461	1.59486
	461.2	3.77974		461.2	1.58329
	461.4	3.71619		461.4	1.54714
	461.6	3.74597		461.6	1.4966
	461.8	3.79944		461.8	1.4917
	462	3.73191		462	1.47158
	462.2	3.63693		462.2	1.48024
	462.4	3.63686		462.4	1.47804
	462.6	3.55174		462.6	1.47047
	462.8	3.65046		462.8	1.41677
	463	3.53653		463	1.44641
	463.2	3.56591		463.2	1.36502
	463.4	3.56201		463.4	1.36273
	463.6	3.56453		463.6	1.3482
	463.8	3.50012		463.8	1.34601
	464	3.45814		464	1.31507
	464.2	3.45507		464.2	1.32463
	464.4	3.43362		464.4	1.28545
	464.6	3.42037		464.6	1.28771
	464.8	3.38232		464.8	1.2455
	465	3.31387		465	1.25854
	465.2	3.40134		465.2	1.21784
	465.4	3.31907		465.4	1.22337
	465.6	3.36321		465.6	1.21045
	465.8	3.24551		465.8	1.19007
	466	3.29934		466	1.20585
	466.2	3.27891		466.2	1.16104
	466.4	3.21982		466.4	1.13569
	466.6	3.17111		466.6	1.13905
	466.8	3.16776		466.8	1.10418
	467	3.21152		467	1.09627
	467.2	3.12766		467.2	1.09164
	467.4	3.13805		467.4	1.13073
	467.6	3.11657		467.6	1.08304
	467.8	3.11643		467.8	1.07916
	468	3.05444		468	1.06931
	468.2	3.05949		468.2	1.09209
	468.4	3.14331		468.4	1.0238
	468.6	3.07763		468.6	1.02385
	468.8	3.06927		468.8	1.0588
	469	3.02304		469	1.00196
	469.2	3.03461		469.2	0.99778
	469.4	3.02381		469.4	0.976206
	469.6	3.01357		469.6	0.975742
	469.8	2.98794		469.8	0.950203
	470	2.96752		470	0.940027
	470.2	2.93532		470.2	0.947615
	470.4	2.97592		470.4	0.939418
	470.6	2.91104		470.6	0.93863
	470.8	2.90894		470.8	0.910271
	471	2.88404		471	0.902465
	471.2	2.86022		471.2	0.918563
	471.4	2.85134		471.4	0.924262
	471.6	2.86261		471.6	0.883735
	471.8	2.83229		471.8	0.904369
	472	2.77545		472	0.88688
	472.2	2.69561		472.2	0.869419
	472.4	2.72476		472.4	0.831611
	472.6	2.69392		472.6	0.839529
	472.8	2.75783		472.8	0.816324
	473	2.75792		473	0.824564
	473.2	2.86862		473.2	0.83126
	473.4	2.70252		473.4	0.796852
	473.6	2.68796		473.6	0.791753
	473.8	2.68624		473.8	0.785605
	474	2.6365		474	0.800721
	474.2	2.65532		474.2	0.780866
	474.4	2.63259		474.4	0.787356
	474.6	2.59012		474.6	0.761182
	474.8	2.58982		474.8	0.775206
	475	2.56811		475	0.775327
	475.2	2.6103		475.2	0.71716
	475.4	2.58827		475.4	0.721876
	475.6	2.58893		475.6	0.715832
	475.8	2.60348		475.8	0.713464
	476	2.52634		476	0.724366
	476.2	2.54464		476.2	0.709238
	476.4	2.48317		476.4	0.688691
	476.6	2.5121		476.6	0.683151
	476.8	2.44923		476.8	0.651992
	477	2.48125		477	0.636497
	477.2	2.45568		477.2	0.637358
	477.4	2.45523		477.4	0.651894
	477.6	2.41914		477.6	0.637752
	477.8	2.45425		477.8	0.631825
	478	2.42486		478	0.627222
	478.2	2.44678		478.2	0.614126
	478.4	2.39482		478.4	0.600897
	478.6	2.36499		478.6	0.608732
	478.8	2.3653		478.8	0.56626
	479	2.33725		479	0.572005
	479.2	2.3531		479.2	0.584489
	479.4	2.33131		479.4	0.560973
	479.6	2.28702		479.6	0.535513
	479.8	2.30266		479.8	0.526437
	480	2.25781		480	0.516249
	480.2	2.27984		480.2	0.53973
	480.4	2.21909		480.4	0.507264
	480.6	2.22858		480.6	0.504542
	480.8	2.24633		480.8	0.509003
	481	2.21017		481	0.508377
	481.2	2.16163		481.2	0.493131
	481.4	2.13813		481.4	0.482183
	481.6	2.16284		481.6	0.460821
	481.8	2.10293		481.8	0.462786
	482	2.14316		482	0.455311
	482.2	2.13875		482.2	0.459908
	482.4	2.07835		482.4	0.46289
	482.6	2.10877		482.6	0.459253
	482.8	2.02299		482.8	0.437949
	483	2.06323		483	0.438038
	483.2	2.04345		483.2	0.404824
	483.4	2.04587		483.4	0.393477
	483.6	2.07127		483.6	0.398607
	483.8	1.97898		483.8	0.393401
	484	2.01886		484	0.395526
	484.2	1.98275		484.2	0.397477
	484.4	1.99723		484.4	0.385662
	484.6	1.97922		484.6	0.370051
	484.8	1.97631		484.8	0.373265
	485	1.90976		485	0.370891
	485.2	1.93659		485.2	0.372323
	485.4	1.93577		485.4	0.359549
	485.6	1.8957		485.6	0.338953
	485.8	1.88868		485.8	0.338355
	486	1.89334		486	0.3429
	486.2	1.82736		486.2	0.324072
	486.4	1.8456		486.4	0.335358
	486.6	1.77923		486.6	0.314695
	486.8	1.82872		486.8	0.312364
	487	1.87789		487	0.312025
	487.2	1.82983		487.2	0.310634
	487.4	1.80911		487.4	0.299005
	487.6	1.80136		487.6	0.291113
	487.8	1.79416		487.8	0.299469
	488	1.7451		488	0.290585
	488.2	1.83564		488.2	0.284957
	488.4	1.7996		488.4	0.292492
	488.6	1.70992		488.6	0.261978
	488.8	1.76106		488.8	0.277061
	489	1.77842		489	0.278096
	489.2	1.72831		489.2	0.273418
	489.4	1.75927		489.4	0.273011
	489.6	1.72383		489.6	0.278496
	489.8	1.72198		489.8	0.272699
	490	1.70423		490	0.263467
	490.2	1.67352		490.2	0.259042
	490.4	1.71079		490.4	0.235048
	490.6	1.72703		490.6	0.247677
	490.8	1.67385		490.8	0.241939
	491	1.68374		491	0.242937
	491.2	1.6746		491.2	0.235671
	491.4	1.6982		491.4	0.24745
	491.6	1.6664		491.6	0.231225
	491.8	1.66207		491.8	0.231666
	492	1.67464		492	0.228572
	492.2	1.56824		492.2	0.223155
	492.4	1.56714		492.4	0.208063
	492.6	1.60227		492.6	0.206205
	492.8	1.54602		492.8	0.193512
	493	1.54062		493	0.209605
	493.2	1.54938		493.2	0.213593
	493.4	1.58591		493.4	0.20146
	493.6	1.52027		493.6	0.192119
	493.8	1.49487		493.8	0.194011
	494	1.52587		494	0.191656
	494.2	1.49049		494.2	0.190183
	494.4	1.47188		494.4	0.192246
	494.6	1.43224		494.6	0.185156
	494.8	1.4244		494.8	0.185093
	495	1.44856		495	0.176609
	495.2	1.39628		495.2	0.168868
	495.4	1.43434		495.4	0.165871
	495.6	1.39562		495.6	0.168441
	495.8	1.34592		495.8	0.15654
	496	1.35057		496	0.159875
	496.2	1.32896		496.2	0.158142
	496.4	1.34797		496.4	0.156165
	496.6	1.34333		496.6	0.149366
	496.8	1.29067		496.8	0.140158
	497	1.24572		497	0.143097
	497.2	1.24921		497.2	0.142818
	497.4	1.26782		497.4	0.151679
	497.6	1.238		497.6	0.145537
	497.8	1.23043		497.8	0.145364
	498	1.22695		498	0.135515
	498.2	1.2474		498.2	0.147948
	498.4	1.21317		498.4	0.133175
	498.6	1.20606		498.6	0.134794
	498.8	1.19504		498.8	0.131234
	499	1.17694		499	0.135757
	499.2	1.16091		499.2	0.121318
	499.4	1.18207		499.4	0.116499
	499.6	1.16552		499.6	0.128578
	499.8	1.15386		499.8	0.109066
	500	1.13331		500	0.106237
	500.2	1.12986		500.2	0.112927
	500.4	1.11138		500.4	0.109111
	500.6	1.1202		500.6	0.113577
	500.8	1.08527		500.8	0.111977
	501	1.03497		501	0.10414
	501.2	1.04612		501.2	0.102489
	501.4	1.10044		501.4	0.102771
	501.6	1.06515		501.6	0.104529
	501.8	1.03574		501.8	0.107821
	502	1.01007		502	0.0953899
	502.2	1.02596		502.2	0.094147
	502.4	0.990442		502.4	0.0823921
	502.6	0.990017		502.6	0.0973597
	502.8	0.994037		502.8	0.0949328
	503	0.967898		503	0.0908905
	503.2	0.985374		503.2	0.0789669
	503.4	0.955933		503.4	0.0954867
	503.6	0.963531		503.6	0.093045
	503.8	0.964149		503.8	0.0850338
	504	0.963348		504	0.0848779
	504.2	0.964066		504.2	0.0893349
	504.4	0.979858		504.4	0.0947195
	504.6	0.967296		504.6	0.0905888
	504.8	0.928271		504.8	0.0840086
	505	0.993463		505	0.0836057
	505.2	0.916725		505.2	0.0851413
	505.4	0.92662		505.4	0.0818208
	505.6	0.900901		505.6	0.0866315
	505.8	0.944084		505.8	0.0811338
	506	0.921601		506	0.0762365
	506.2	0.932958		506.2	0.0893219
	506.4	0.934151		506.4	0.0889062
	506.6	0.92721		506.6	0.0776829
	506.8	0.945166		506.8	0.0710087
	507	0.926929		507	0.0750426
	507.2	0.916156		507.2	0.0801889
	507.4	0.929706		507.4	0.0737058
	507.6	0.912982		507.6	0.0744307
	507.8	0.89317		507.8	0.0755536
	508	0.922937		508	0.0648746
	508.2	0.899984		508.2	0.0678499
	508.4	0.889863		508.4	0.0614575
	508.6	0.875259		508.6	0.0682838
	508.8	0.857055		508.8	0.0572773
	509	0.874348		509	0.0644158
	509.2	0.893452		509.2	0.0705461
	509.4	0.878837		509.4	0.074
	509.6	0.845437		509.6	0.0725823
	509.8	0.850578		509.8	0.0638297
	510	0.868473		510	0.0665418
	510.2	0.860782		510.2	0.0699198
	510.4	0.899172		510.4	0.0662685
	510.6	0.840739		510.6	0.0743322
	510.8	0.886683		510.8	0.0652717
	511	0.839612		511	0.0606767
	511.2	0.87215		511.2	0.0663714
	511.4	0.874955		511.4	0.0596608
	511.6	0.875027		511.6	0.0526829
	511.8	0.867716		511.8	0.0520168
	512	0.831004		512	0.060901
	512.2	0.822253		512.2	0.0589202
	512.4	0.842594		512.4	0.0528481
	512.6	0.864304		512.6	0.057417
	512.8	0.862074		512.8	0.0570689
	513	0.854912		513	0.0522582
	513.2	0.823926		513.2	0.0650752
	513.4	0.817239		513.4	0.0595544
	513.6	0.884585		513.6	0.0518061
	513.8	0.857463		513.8	0.0533936
	514	0.839745		514	0.0540863
	514.2	0.832357		514.2	0.0557205
	514.4	0.848816		514.4	0.0576431
	514.6	0.83837		514.6	0.0584332
	514.8	0.801978		514.8	0.0551597
	515	0.835438		515	0.0489023
	515.2	0.811016		515.2	0.0543162
	515.4	0.827592		515.4	0.0477052
	515.6	0.837674		515.6	0.055237
	515.8	0.795264		515.8	0.054993
	516	0.778142		516	0.0524904
	516.2	0.810735		516.2	0.0492965
	516.4	0.816455		516.4	0.0484142
	516.6	0.790615		516.6	0.0498026
	516.8	0.799902		516.8	0.0420627
	517	0.80184		517	0.0448963
	517.2	0.807146		517.2	0.0395943
	517.4	0.809951		517.4	0.0459296
	517.6	0.82641		517.6	0.0458476
	517.8	0.764791		517.8	0.0397056
	518	0.738873		518	0.0395314
	518.2	0.757342		518.2	0.0449554
	518.4	0.790637		518.4	0.0468067
	518.6	0.807709		518.6	0.0450241
	518.8	0.782559		518.8	0.0448702
	519	0.75917		519	0.0406187
	519.2	0.763245		519.2	0.0440128
	519.4	0.774928		519.4	0.0415888
	519.6	0.74922		519.6	0.0460302
	519.8	0.774558		519.8	0.0411027
	520	0.750413		520	0.0428624
	520.2	0.773106		520.2	0.0436007
	520.4	0.780693		520.4	0.0428123
	520.6	0.776645		520.6	0.0421004
	520.8	0.789681		520.8	0.0416181
	521	0.791989		521	0.050351
	521.2	0.797102		521.2	0.0424085
	521.4	0.805015		521.4	0.0380601
	521.6	0.79406		521.6	0.0428534
	521.8	0.7983		521.8	0.0462528
	522	0.78665		522	0.0420366
	522.2	0.736824		522.2	0.0397961
	522.4	0.716754		522.4	0.0343428
	522.6	0.75806		522.6	0.0365886
	522.8	0.765293		522.8	0.0296684
	523	0.75091		523	0.0325419
	523.2	0.756437		523.2	0.0325599
	523.4	0.765376		523.4	0.0301924
	523.6	0.73455		523.6	0.0312666
	523.8	0.783768		523.8	0.0367332
	524	0.759192		524	0.0341025
	524.2	0.784475		524.2	0.0319382
	524.4	0.772769		524.4	0.0339764
	524.6	0.753952		524.6	0.0358915
	524.8	0.778694		524.8	0.0306457
	525	0.759148		525	0.0316701
	525.2	0.771985		525.2	0.0426517
	525.4	0.764349		525.4	0.0346584
	525.6	0.776104		525.6	0.030464
	525.8	0.763454		525.8	0.0287984
	526	0.720691		526	0.0278564
	526.2	0.688672		526.2	0.0276108
	526.4	0.743169		526.4	0.0330011
	526.6	0.740132		526.6	0.0271377
	526.8	0.733506		526.8	0.0261854
	527	0.753146		527	0.0358454
	527.2	0.739044		527.2	0.0290518
	527.4	0.71295		527.4	0.0366002
	527.6	0.682891		527.6	0.0336984
	527.8	0.742594		527.8	0.0323144
	528	0.752097		528	0.0317063
	528.2	0.753991		528.2	0.0306852
	528.4	0.754134		528.4	0.0304417
	528.6	0.78199		528.6	0.0277933
	528.8	0.737238		528.8	0.027756
	529	0.742418		529	0.0333329
	529.2	0.695855		529.2	0.0289375
	529.4	0.722761		529.4	0.0295298
	529.6	0.687545		529.6	0.0324164
	529.8	0.735405		529.8	0.0233847
	530	0.722734		530	0.0201992
	530.2	0.71333		530.2	0.0293852
	530.4	0.688346		530.4	0.0278145
	530.6	0.695783		530.6	0.0221467
	530.8	0.703927		530.8	0.0300681
	531	0.679837		531	0.028676
	531.2	0.72354		531.2	0.0236743
	531.4	0.72709		531.4	0.0271439
	531.6	0.758209		531.6	0.0273146
	531.8	0.677253		531.8	0.0284238
	532	0.699599		532	0.0173264
	532.2	0.735091		532.2	0.0217581
	532.4	0.69051		532.4	0.0254689
	532.6	0.712557		532.6	0.0223657
	532.8	0.69199		532.8	0.0247571
	533	0.678253		533	0.0184786
	533.2	0.707804		533.2	0.0308956
	533.4	0.673007		533.4	0.0249311
	533.6	0.70353		533.6	0.0190336
	533.8	0.694436		533.8	0.0232473
	534	0.684011		534	0.0236767
	534.2	0.687087		534.2	0.0274007
	534.4	0.687126		534.4	0.0234199
	534.6	0.608334		534.6	0.0177452
	534.8	0.662312		534.8	0.0248532
	535	0.68262		535	0.0245332
	535.2	0.678915		535.2	0.0231205
	535.4	0.678424		535.4	0.0228993
	535.6	0.697705		535.6	0.0260096
	535.8	0.680345		535.8	0.0194548
	536	0.687921		536	0.022466
	536.2	0.684072		536.2	0.0243919
	536.4	0.680284		536.4	0.0203441
	536.6	0.63799		536.6	0.0241241
	536.8	0.682653		536.8	0.0183183
	537	0.671643		537	0.0210627
	537.2	0.673603		537.2	0.0196252
	537.4	0.659154		537.4	0.0189273
	537.6	0.650629		537.6	0.014174
	537.8	0.613464		537.8	0.0158984
	538	0.645107		538	0.021055
	538.2	0.616031		538.2	0.0194621
	538.4	0.633689		538.4	0.0209347
	538.6	0.624258		538.6	0.0148867
	538.8	0.640552		538.8	0.0212387
	539	0.652009		539	0.023248
	539.2	0.636008		539.2	0.0226333
	539.4	0.640408		539.4	0.0207788
	539.6	0.63063		539.6	0.0224206
	539.8	0.615004		539.8	0.0184892
	540	0.61448		540	0.0201804
	540.2	0.563489		540.2	0.0138475
	540.4	0.590781		540.4	0.00920659
	540.6	0.599505		540.6	0.0106737
	540.8	0.604105		540.8	0.0141246
	541	0.557156		541	0.0128294
	541.2	0.518526		541.2	0.0225492
	541.4	0.549012		541.4	0.0195916
	541.6	0.582063		541.6	0.0112075
	541.8	0.562014		541.8	0.0178993
	542	0.544454		542	0.0128754
	542.2	0.520454		542.2	0.00899682
	542.4	0.560087		542.4	0.0169312
	542.6	0.509899		542.6	0.0175829
	542.8	0.503038		542.8	0.0110001
	543	0.547843		543	0.0129599
	543.2	0.525321		543.2	0.0129079
	543.4	0.539947		543.4	0.01166
	543.6	0.530668		543.6	0.012701
	543.8	0.541414		543.8	0.0162452
	544	0.515039		544	0.0143576
	544.2	0.514954		544.2	0.0192732
	544.4	0.508715		544.4	0.0129349
	544.6	0.505831		544.6	0.0130581
	544.8	0.508845		544.8	0.0135912
	545	0.512478		545	0.0190356
	545.2	0.514094		545.2	0.00651743
	545.4	0.509639		545.4	0.014282
	545.6	0.514232		545.6	0.00371352
	545.8	0.508925		545.8	0.00877436
	546	0.488366		546	0.00851558
	546.2	0.510266		546.2	0.0117604
	546.4	0.525781		546.4	0.0052535
	546.6	0.491414		546.6	0.0135856
	546.8	0.47934		546.8	0.0106597
	547	0.497844		547	0.00996942
	547.2	0.49817		547.2	0.0102521
	547.4	0.476333		547.4	0.0145424
	547.6	0.506204		547.6	0.0141937
	547.8	0.454044		547.8	0.0105358
	548	0.459974		548	0.00279571
	548.2	0.449995		548.2	0.0113504
	548.4	0.456046		548.4	0.00649384
	548.6	0.472573		548.6	0.00900204
	548.8	0.464647		548.8	0.00622048
	549	0.479882		549	0.0172341
	549.2	0.443841		549.2	0.00946151
	549.4	0.467816		549.4	0.0118773
	549.6	0.468434		549.6	0.00620233
	549.8	0.474659		549.8	0.00858332
	550	0.48287		550	0.00986394
	550.2	0.436824		550.2	0.00935946
	550.4	0.428513		550.4	0.0089899
	550.6	0.477568		550.6	0.00927995
	550.8	0.404996		550.8	-7.54264e-05
	551	0.431584		551	0.00584327
	551.2	0.433495		551.2	0.0126588
	551.4	0.440055		551.4	0.00517174
	551.6	0.410874		551.6	0.00780113
	551.8	0.438222		551.8	0.0141717
	552	0.427045		552	0.0045125
	552.2	0.429749		552.2	0.0093438
	552.4	0.406662		552.4	0.00708227
	552.6	0.399922		552.6	0.00606697
	552.8	0.409945		552.8	0.0116734
	553	0.409616		553	0.00740716
	553.2	0.418761		553.2	0.010634
	553.4	0.443479		553.4	0.00441691
	553.6	0.424696		553.6	0.00515464
	553.8	0.425236		553.8	0.00997267
	554	0.399751		554	0.00735997
	554.2	0.409937		554.2	0.00374804
	554.4	0.39061		554.4	0.00975397
	554.6	0.423418		554.6	0.0063163
	554.8	0.397048		554.8	0.00480763
	555	0.393598		555	0.00313495
	555.2	0.378853		555.2	0.00857877
	555.4	0.373918		555.4	0.00428937
	555.6	0.398028		555.6	0.00629923
	555.8	0.383741		555.8	0.0113248
	556	0.372432		556	0.00448296
	556.2	0.373779		556.2	0.00465476
	556.4	0.397593		556.4	0.00658821
	556.6	0.371366		556.6	0.00935369
	556.8	0.375756		556.8	0.00377155
	557	0.386269		557	0.00776605
	557.2	0.394523		557.2	0.00517748
	557.4	0.346997		557.4	0.00485044
	557.6	0.349843		557.6	0.000206208
	557.8	0.360672		557.8	0.00301475
	558	0.36676		558	0.00459441
	558.2	0.3672		558.2	0.00427815
	558.4	0.360074		558.4	0.00357868
	558.6	0.369924		558.6	0.0114115
	558.8	0.352777		558.8	0.00456554
	559	0.353466		559	0.00399508
	559.2	0.360409		559.2	0.0026828
	559.4	0.374443		559.4	0.00395801
	559.6	0.364266		559.6	0.00422723
	559.8	0.360608		559.8	0.00389355
	560	0.33779		560	0.00489902

## Sheet: Fig_3e
		Py			PEG4			Im
		r (nm)	g(r)		r (nm)	g(r)		r (nm)	g(r)
		0.049	0		0.049	0		0.049	0
		0.051	0		0.051	0		0.051	0
		0.053	0		0.053	0		0.053	0
		0.055	0		0.055	0		0.055	0
		0.057	0		0.057	0		0.057	0
		0.059	0		0.059	0		0.059	0
		0.061	0		0.061	0		0.061	0
		0.063	0		0.063	0		0.063	0
		0.065	0		0.065	0		0.065	0
		0.067	0		0.067	0		0.067	0
		0.069	0		0.069	0		0.069	0
		0.071	0		0.071	0		0.071	0
		0.073	0		0.073	0		0.073	0
		0.075	0		0.075	0		0.075	0
		0.077	0		0.077	0		0.077	0
		0.079	0		0.079	0		0.079	0
		0.081	0		0.081	0		0.081	0
		0.083	0		0.083	0		0.083	0
		0.085	0		0.085	0		0.085	0
		0.087	0		0.087	0		0.087	0
		0.089	0		0.089	0		0.089	0
		0.091	0		0.091	0		0.091	0
		0.093	0		0.093	0		0.093	0
		0.095	0		0.095	0		0.095	0
		0.097	0		0.097	0		0.097	0
		0.099	0		0.099	0		0.099	0
		0.101	0		0.101	0		0.101	0
		0.103	0		0.103	0		0.103	0
		0.105	0		0.105	0		0.105	0
		0.107	0		0.107	0		0.107	0
		0.109	0		0.109	0		0.109	0
		0.111	0		0.111	0		0.111	0
		0.113	0		0.113	0		0.113	0
		0.115	0		0.115	0		0.115	0
		0.117	0		0.117	0		0.117	0
		0.119	0		0.119	0		0.119	0
		0.121	0		0.121	0.00036		0.121	0.0014
		0.123	0		0.123	0.00036		0.123	0.0014
		0.125	0		0.125	0.00036		0.125	0.0014
		0.127	0		0.127	0.00036		0.127	0.0014
		0.129	0		0.129	0.00102		0.129	0.0014
		0.131	0		0.131	0.00102		0.131	0.00392
		0.133	0		0.133	0.00166		0.133	0.00514
		0.135	0		0.135	0.00198		0.135	0.00634
		0.137	0		0.137	0.00198		0.137	0.00988
		0.139	0		0.139	0.00228		0.139	0.00988
		0.141	0		0.141	0.00258		0.141	0.00988
		0.143	0.00036		0.143	0.00316		0.143	0.00988
		0.145	0.0007		0.145	0.00344		0.145	0.01096
		0.147	0.0007		0.147	0.00398		0.147	0.01096
		0.149	0.00136		0.149	0.00532		0.149	0.01408
		0.151	0.00136		0.151	0.00584		0.151	0.01612
		0.153	0.00168		0.153	0.00738		0.153	0.01712
		0.155	0.002		0.155	0.0089		0.155	0.02006
		0.157	0.00292		0.157	0.01162		0.157	0.02102
		0.159	0.00412		0.159	0.01308		0.159	0.02384
		0.161	0.00618		0.161	0.01642		0.161	0.02568
		0.163	0.00908		0.163	0.01876		0.163	0.0284
		0.165	0.01222		0.165	0.02128		0.165	0.02928
		0.167	0.01362		0.167	0.02512		0.167	0.03278
		0.169	0.01664		0.169	0.02756		0.169	0.0345
		0.171	0.0188		0.171	0.03168		0.171	0.03618
		0.173	0.02118		0.173	0.03594		0.173	0.04196
		0.175	0.02534		0.175	0.04096		0.175	0.04358
		0.177	0.03172		0.177	0.04672		0.177	0.05314
		0.179	0.03648		0.179	0.05258		0.179	0.0594
		0.181	0.0414		0.181	0.05894		0.181	0.0617
		0.183	0.04528		0.183	0.0644		0.183	0.06776
		0.185	0.0517		0.185	0.06958		0.185	0.0752
		0.187	0.05708		0.187	0.07468		0.187	0.08252
		0.189	0.0626		0.189	0.08024		0.189	0.08828
		0.191	0.06984		0.191	0.08754		0.191	0.09394
		0.193	0.07986		0.193	0.09526		0.193	0.09672
		0.195	0.0862		0.195	0.10268		0.195	0.1015
		0.197	0.09482		0.197	0.11032		0.197	0.10352
		0.199	0.10224		0.199	0.11852		0.199	0.10948
		0.201	0.11142		0.201	0.12576		0.201	0.11274
		0.203	0.12128		0.203	0.1337		0.203	0.11722
		0.205	0.13038		0.205	0.14184		0.205	0.12164
		0.207	0.13932		0.207	0.15002		0.207	0.1291
		0.209	0.15126		0.209	0.15934		0.209	0.13522
		0.211	0.1634		0.211	0.16882		0.211	0.13944
		0.213	0.1784		0.213	0.17862		0.213	0.14656
		0.215	0.19262		0.215	0.18616		0.215	0.15006
		0.217	0.20902		0.217	0.19566		0.217	0.15812
		0.219	0.22498		0.219	0.20532		0.219	0.1672
		0.221	0.24376		0.221	0.21362		0.221	0.17866
		0.223	0.2619		0.223	0.22314		0.223	0.18856
		0.225	0.2843		0.225	0.23462		0.225	0.1967
		0.227	0.30946		0.227	0.24634		0.227	0.20846
		0.229	0.33544		0.229	0.25602		0.229	0.21848
		0.231	0.35822		0.231	0.26568		0.231	0.22738
		0.233	0.38494		0.233	0.2776		0.233	0.23742
		0.235	0.41048		0.235	0.28822		0.235	0.25138
		0.237	0.4371		0.237	0.29902		0.237	0.26328
		0.239	0.46618		0.239	0.31368		0.239	0.27802
		0.241	0.49826		0.241	0.32726		0.241	0.28868
		0.243	0.53214		0.243	0.33704		0.243	0.30158
		0.245	0.56302		0.245	0.35062		0.245	0.31464
		0.247	0.59872		0.247	0.36376		0.247	0.3258
		0.249	0.6327		0.249	0.37616		0.249	0.33552
		0.251	0.6647		0.251	0.39152		0.251	0.34978
		0.253	0.7014		0.253	0.40474		0.253	0.3662
		0.255	0.73846		0.255	0.41914		0.255	0.37516
		0.257	0.77402		0.257	0.43		0.257	0.3903
		0.259	0.8084		0.259	0.44394		0.259	0.40164
		0.261	0.8473		0.261	0.45822		0.261	0.42142
		0.263	0.88376		0.263	0.47338		0.263	0.43502
		0.265	0.92252		0.265	0.48728		0.265	0.4515
		0.267	0.96432		0.267	0.49954		0.267	0.46064
		0.269	1.00126		0.269	0.5155		0.269	0.47786
		0.271	1.04556		0.271	0.52954		0.271	0.49488
		0.273	1.0863		0.273	0.54444		0.273	0.50206
		0.275	1.12796		0.275	0.55604		0.275	0.51946
		0.277	1.16758		0.277	0.56936		0.277	0.52944
		0.279	1.20752		0.279	0.5809		0.279	0.544
		0.281	1.24592		0.281	0.5953		0.281	0.56452
		0.283	1.28756		0.283	0.61178		0.283	0.5725
		0.285	1.33022		0.285	0.62582		0.285	0.58916
		0.287	1.37436		0.287	0.63916		0.287	0.59916
		0.289	1.41584		0.289	0.6532		0.289	0.60838
		0.291	1.45866		0.291	0.668		0.291	0.61998
		0.293	1.49934		0.293	0.6788		0.293	0.6374
		0.295	1.53916		0.295	0.68896		0.295	0.6519
		0.297	1.58694		0.297	0.69984		0.297	0.66724
		0.299	1.63388		0.299	0.71134		0.299	0.68348
		0.301	1.67832		0.301	0.7246		0.301	0.7025
		0.303	1.722		0.303	0.74066		0.303	0.72004
		0.305	1.77188		0.305	0.75374		0.305	0.73578
		0.307	1.8157		0.307	0.76804		0.307	0.746
		0.309	1.86082		0.309	0.78128		0.309	0.76022
		0.311	1.9055		0.311	0.79264		0.311	0.77768
		0.313	1.94888		0.313	0.80802		0.313	0.7948
		0.315	1.99476		0.315	0.82524		0.315	0.81158
		0.317	2.03732		0.317	0.83794		0.317	0.83028
		0.319	2.08614		0.319	0.85204		0.319	0.84766
		0.321	2.13124		0.321	0.8661		0.321	0.86218
		0.323	2.17366		0.323	0.88126		0.323	0.87436
		0.325	2.21482		0.325	0.89368		0.325	0.89098
		0.327	2.24986		0.327	0.90404		0.327	0.90226
		0.329	2.29366		0.329	0.9185		0.329	0.91362
		0.331	2.3328		0.331	0.9341		0.331	0.92194
		0.333	2.36994		0.333	0.94632		0.333	0.93274
		0.335	2.4114		0.335	0.96262		0.335	0.94852
		0.337	2.45704		0.337	0.97728		0.337	0.95878
		0.339	2.49462		0.339	0.99066		0.339	0.9692
		0.341	2.53144		0.341	1.00338		0.341	0.98478
		0.343	2.56964		0.343	1.02128		0.343	0.996
		0.345	2.61122		0.345	1.0345		0.345	1.00836
		0.347	2.64658		0.347	1.04756		0.347	1.02422
		0.349	2.67998		0.349	1.06036		0.349	1.0389
		0.351	2.71714		0.351	1.07562		0.351	1.04806
		0.353	2.7511		0.353	1.09144		0.353	1.06138
		0.355	2.78632		0.355	1.10366		0.355	1.08168
		0.357	2.8195		0.357	1.11896		0.357	1.09252
		0.359	2.85526		0.359	1.13236		0.359	1.1092
		0.361	2.88688		0.361	1.14432		0.361	1.11254
		0.363	2.91986		0.363	1.15796		0.363	1.12262
		0.365	2.95508		0.365	1.16932		0.365	1.1345
		0.367	2.98478		0.367	1.18038		0.367	1.1501
		0.369	3.02166		0.369	1.19236		0.369	1.15866
		0.371	3.05412		0.371	1.20482		0.371	1.17252
		0.373	3.08872		0.373	1.21564		0.373	1.19342
		0.375	3.12034		0.375	1.22802		0.375	1.20294
		0.377	3.14874		0.377	1.2412		0.377	1.21034
		0.379	3.18252		0.379	1.25536		0.379	1.22176
		0.381	3.21392		0.381	1.26502		0.381	1.23
		0.383	3.24844		0.383	1.27198		0.383	1.24346
		0.385	3.2806		0.385	1.28178		0.385	1.25244
		0.387	3.30952		0.387	1.2959		0.387	1.26318
		0.389	3.3431		0.389	1.30758		0.389	1.28154
		0.391	3.3698		0.391	1.31594		0.391	1.29478
		0.393	3.39836		0.393	1.32836		0.393	1.30878
		0.395	3.42902		0.395	1.34166		0.395	1.3205
		0.397	3.45786		0.397	1.35384		0.397	1.32832
		0.399	3.48118		0.399	1.36698		0.399	1.33554
		0.401	3.5075		0.401	1.3769		0.401	1.34584
		0.403	3.53804		0.403	1.3847		0.403	1.35552
		0.405	3.56254		0.405	1.39714		0.405	1.36698
		0.407	3.59578		0.407	1.40696		0.407	1.3783
		0.409	3.62112		0.409	1.41668		0.409	1.39136
		0.411	3.64924		0.411	1.42798		0.411	1.40124
		0.413	3.67256		0.413	1.43368		0.413	1.40848
		0.415	3.69904		0.415	1.44338		0.415	1.41752
		0.417	3.71966		0.417	1.45486		0.417	1.4232
		0.419	3.74248		0.419	1.46306		0.419	1.42724
		0.421	3.7651		0.421	1.47066		0.421	1.43508
		0.423	3.78692		0.423	1.47754		0.423	1.44628
		0.425	3.80574		0.425	1.48372		0.425	1.45234
		0.427	3.8301		0.427	1.49272		0.427	1.46166
		0.429	3.84384		0.429	1.49976		0.429	1.47184
		0.431	3.86576		0.431	1.5088		0.431	1.48676
		0.433	3.88274		0.433	1.51642		0.433	1.49574
		0.435	3.90042		0.435	1.5226		0.435	1.49766
		0.437	3.91148		0.437	1.53284		0.437	1.5061
		0.439	3.9268		0.439	1.5372		0.439	1.51172
		0.441	3.94426		0.441	1.54514		0.441	1.51466
		0.443	3.95426		0.443	1.55032		0.443	1.5252
		0.445	3.9627		0.445	1.55452		0.445	1.52992
		0.447	3.97652		0.447	1.56064		0.447	1.5375
		0.449	3.98642		0.449	1.56966		0.449	1.542
		0.451	4.00272		0.451	1.57198		0.451	1.54604
		0.453	4.0129		0.453	1.57586		0.453	1.54908
		0.455	4.02364		0.455	1.58186		0.455	1.54862
		0.457	4.03828		0.457	1.58714		0.457	1.5597
		0.459	4.04694		0.459	1.5919		0.459	1.56342
		0.461	4.05714		0.461	1.59676		0.461	1.56994
		0.463	4.06494		0.463	1.59894		0.463	1.57648
		0.465	4.0669		0.465	1.60458		0.465	1.58208
		0.467	4.07756		0.467	1.61156		0.467	1.58718
		0.469	4.08398		0.469	1.6135		0.469	1.59172
		0.471	4.08388		0.471	1.61428		0.471	1.59606
		0.473	4.09036		0.473	1.61736		0.473	1.59658
		0.475	4.0912		0.475	1.62194		0.475	1.60394
		0.477	4.09862		0.477	1.62098		0.477	1.61248
		0.479	4.09696		0.479	1.62422		0.479	1.6077
		0.481	4.10242		0.481	1.62878		0.481	1.611
		0.483	4.10164		0.483	1.63286		0.483	1.61386
		0.485	4.09604		0.485	1.63598		0.485	1.61406
		0.487	4.09626		0.487	1.63686		0.487	1.61776
		0.489	4.09412		0.489	1.63932		0.489	1.61988
		0.491	4.09844		0.491	1.64278		0.491	1.62122
		0.493	4.09914		0.493	1.64504		0.493	1.61946
		0.495	4.0978		0.495	1.64666		0.495	1.6215
		0.497	4.09156		0.497	1.64766		0.497	1.62638
		0.499	4.0907		0.499	1.64874		0.499	1.63196
		0.501	4.08906		0.501	1.6489		0.501	1.62806
		0.503	4.0809		0.503	1.65074		0.503	1.62978
		0.505	4.07398		0.505	1.64978		0.505	1.62748
		0.507	4.0643		0.507	1.65064		0.507	1.63116
		0.509	4.05436		0.509	1.65108		0.509	1.62876
		0.511	4.04632		0.511	1.65108		0.511	1.62954
		0.513	4.03852		0.513	1.65314		0.513	1.63224
		0.515	4.0298		0.515	1.65106		0.515	1.63532
		0.517	4.0298		0.517	1.64918		0.517	1.63568
		0.519	4.01824		0.519	1.65072		0.519	1.63814
		0.521	4.00628		0.521	1.65424		0.521	1.63314
		0.523	3.99676		0.523	1.65536		0.523	1.63284
		0.525	3.98884		0.525	1.65826		0.525	1.63366
		0.527	3.97762		0.527	1.6589		0.527	1.63456
		0.529	3.96784		0.529	1.65918		0.529	1.63544
		0.531	3.95758		0.531	1.65748		0.531	1.63068
		0.533	3.94966		0.533	1.65722		0.533	1.6303
		0.535	3.939		0.535	1.65444		0.535	1.62682
		0.537	3.92874		0.537	1.65064		0.537	1.6228
		0.539	3.9176		0.539	1.64962		0.539	1.6217
		0.541	3.90152		0.541	1.64636		0.541	1.62494
		0.543	3.88996		0.543	1.64414		0.543	1.62084
		0.545	3.87858		0.545	1.64452		0.545	1.61952
		0.547	3.86444		0.547	1.64472		0.547	1.61324
		0.549	3.85564		0.549	1.64058		0.549	1.61232
		0.551	3.8377		0.551	1.63898		0.551	1.6162
		0.553	3.8275		0.553	1.63494		0.553	1.6112
		0.555	3.81594		0.555	1.63128		0.555	1.60904
		0.557	3.80482		0.557	1.6298		0.557	1.60374
		0.559	3.79326		0.559	1.62738		0.559	1.59982
		0.561	3.77928		0.561	1.62532		0.561	1.599
		0.563	3.76708		0.563	1.62444		0.563	1.5951
		0.565	3.75594		0.565	1.62316		0.565	1.5903
		0.567	3.74042		0.567	1.62018		0.567	1.58702
		0.569	3.72358		0.569	1.61882		0.569	1.58346
		0.571	3.71462		0.571	1.6176		0.571	1.57622
		0.573	3.69628		0.573	1.616		0.573	1.575
		0.575	3.68518		0.575	1.61258		0.575	1.5709
		0.577	3.67128		0.577	1.6133		0.577	1.56432
		0.579	3.65708		0.579	1.60958		0.579	1.56372
		0.581	3.64458		0.581	1.60694		0.581	1.558
		0.583	3.63368		0.583	1.6058		0.583	1.55762
		0.585	3.62464		0.585	1.60344		0.585	1.55272
		0.587	3.61124		0.587	1.60062		0.587	1.54896
		0.589	3.59794		0.589	1.59616		0.589	1.53992
		0.591	3.58228		0.591	1.59396		0.591	1.53832
		0.593	3.56652		0.593	1.591		0.593	1.53286
		0.595	3.5565		0.595	1.58912		0.595	1.52938
		0.597	3.54322		0.597	1.58608		0.597	1.52996
		0.599	3.53082		0.599	1.58322		0.599	1.52678
		0.601	3.51854		0.601	1.58264		0.601	1.52654
		0.603	3.50964		0.603	1.58048		0.603	1.52196
		0.605	3.4972		0.605	1.57854		0.605	1.52054
		0.607	3.4829		0.607	1.57484		0.607	1.51418
		0.609	3.47622		0.609	1.57268		0.609	1.5098
		0.611	3.4641		0.611	1.57152		0.611	1.50458
		0.613	3.45378		0.613	1.5684		0.613	1.49968
		0.615	3.43732		0.615	1.56534		0.615	1.49214
		0.617	3.41978		0.617	1.56532		0.617	1.4857
		0.619	3.4077		0.619	1.56358		0.619	1.47666
		0.621	3.39706		0.621	1.56004		0.621	1.47366
		0.623	3.38788		0.623	1.55814		0.623	1.47054
		0.625	3.37284		0.625	1.55476		0.625	1.46696
		0.627	3.36344		0.627	1.55298		0.627	1.45866
		0.629	3.3514		0.629	1.5505		0.629	1.4529
		0.631	3.33832		0.631	1.54816		0.631	1.44996
		0.633	3.32736		0.633	1.54566		0.633	1.44644
		0.635	3.3146		0.635	1.54542		0.635	1.44474
		0.637	3.30222		0.637	1.54358		0.637	1.44258
		0.639	3.29206		0.639	1.54072		0.639	1.44104
		0.641	3.28176		0.641	1.5398		0.641	1.43582
		0.643	3.2703		0.643	1.54038		0.643	1.43086
		0.645	3.26028		0.645	1.5382		0.645	1.42692
		0.647	3.25078		0.647	1.5338		0.647	1.42416
		0.649	3.2398		0.649	1.53076		0.649	1.41856
		0.651	3.23396		0.651	1.52954		0.651	1.40954
		0.653	3.2236		0.653	1.52898		0.653	1.40514
		0.655	3.20992		0.655	1.52778		0.655	1.39956
		0.657	3.1961		0.657	1.52454		0.657	1.39266
		0.659	3.1868		0.659	1.52246		0.659	1.38704
		0.661	3.1771		0.661	1.5192		0.661	1.38168
		0.663	3.16672		0.663	1.5177		0.663	1.38012
		0.665	3.15562		0.665	1.51556		0.665	1.37572
		0.667	3.14616		0.667	1.51458		0.667	1.37044
		0.669	3.13506		0.669	1.5133		0.669	1.36772
		0.671	3.12232		0.671	1.51194		0.671	1.36352
		0.673	3.11606		0.673	1.51012		0.673	1.35428
		0.675	3.10718		0.675	1.50974		0.675	1.34664
		0.677	3.0947		0.677	1.50742		0.677	1.34332
		0.679	3.0909		0.679	1.50584		0.679	1.33952
		0.681	3.0793		0.681	1.50252		0.681	1.3322
		0.683	3.06608		0.683	1.49932		0.683	1.32654
		0.685	3.0568		0.685	1.49874		0.685	1.32168
		0.687	3.0478		0.687	1.49758		0.687	1.3173
		0.689	3.04004		0.689	1.49776		0.689	1.31362
		0.691	3.03134		0.691	1.49608		0.691	1.30838
		0.693	3.02272		0.693	1.49434		0.693	1.30478
		0.695	3.01306		0.695	1.49276		0.695	1.29988
		0.697	3.0025		0.697	1.49304		0.697	1.29002
		0.699	2.99298		0.699	1.49186		0.699	1.28092
		0.701	2.98118		0.701	1.49132		0.701	1.27732
		0.703	2.9687		0.703	1.48878		0.703	1.27102
		0.705	2.96056		0.705	1.4879		0.705	1.26526
		0.707	2.95344		0.707	1.48788		0.707	1.26318
		0.709	2.94224		0.709	1.48618		0.709	1.25982
		0.711	2.93232		0.711	1.48264		0.711	1.25568
		0.713	2.9229		0.713	1.4819		0.713	1.24934
		0.715	2.91686		0.715	1.48078		0.715	1.24764
		0.717	2.91106		0.717	1.4772		0.717	1.24272
		0.719	2.90114		0.719	1.47412		0.719	1.24352
		0.721	2.89216		0.721	1.47168		0.721	1.23814
		0.723	2.8828		0.723	1.46994		0.723	1.2305
		0.725	2.87974		0.725	1.468		0.725	1.22426
		0.727	2.86946		0.727	1.4656		0.727	1.22176
		0.729	2.86442		0.729	1.4647		0.729	1.21978
		0.731	2.85864		0.731	1.46228		0.731	1.21418
		0.733	2.85086		0.733	1.46094		0.733	1.20776
		0.735	2.8453		0.735	1.45984		0.735	1.2032
		0.737	2.83868		0.737	1.45876		0.737	1.19628
		0.739	2.83072		0.739	1.458		0.739	1.1911
		0.741	2.82472		0.741	1.456		0.741	1.18576
		0.743	2.81854		0.743	1.45218		0.743	1.18088
		0.745	2.81248		0.745	1.45218		0.745	1.17682
		0.747	2.80402		0.747	1.45296		0.747	1.1717
		0.749	2.79856		0.749	1.45326		0.749	1.16578
		0.751	2.78996		0.751	1.45136		0.751	1.16178
		0.753	2.7832		0.753	1.4488		0.753	1.15678
		0.755	2.77612		0.755	1.44714		0.755	1.15156
		0.757	2.76856		0.757	1.44506		0.757	1.14618
		0.759	2.7621		0.759	1.44252		0.759	1.14038
		0.761	2.75616		0.761	1.44302		0.761	1.1332
		0.763	2.7485		0.763	1.43974		0.763	1.12586
		0.765	2.74334		0.765	1.4387		0.765	1.11996
		0.767	2.73444		0.767	1.43722		0.767	1.11672
		0.769	2.7293		0.769	1.43642		0.769	1.1099
		0.771	2.72712		0.771	1.43506		0.771	1.10274
		0.773	2.71862		0.773	1.43348		0.773	1.09854
		0.775	2.71182		0.775	1.43216		0.775	1.09286
		0.777	2.70724		0.777	1.43062		0.777	1.0883
		0.779	2.69974		0.779	1.4287		0.779	1.08668
		0.781	2.69474		0.781	1.42806		0.781	1.08498
		0.783	2.69148		0.783	1.4283		0.783	1.0819
		0.785	2.68578		0.785	1.42662		0.785	1.07888
		0.787	2.68118		0.787	1.42486		0.787	1.07472
		0.789	2.67384		0.789	1.42408		0.789	1.072
		0.791	2.66778		0.791	1.42218		0.791	1.0672
		0.793	2.66274		0.793	1.42178		0.793	1.0656
		0.795	2.65826		0.795	1.42048		0.795	1.06044
		0.797	2.65292		0.797	1.4198		0.797	1.05974
		0.799	2.64822		0.799	1.41724		0.799	1.05854
		0.801	2.6436		0.801	1.41558		0.801	1.05372
		0.803	2.63952		0.803	1.4151		0.803	1.05066
		0.805	2.63468		0.805	1.4129		0.805	1.04774
		0.807	2.62868		0.807	1.4121		0.807	1.04106
		0.809	2.62346		0.809	1.40986		0.809	1.0364
		0.811	2.61758		0.811	1.4102		0.811	1.0343
		0.813	2.6134		0.813	1.4099		0.813	1.03022
		0.815	2.60722		0.815	1.40946		0.815	1.02664
		0.817	2.59908		0.817	1.4086		0.817	1.02312
		0.819	2.59302		0.819	1.40746		0.819	1.01742
		0.821	2.58694		0.821	1.4075		0.821	1.0143
		0.823	2.57964		0.823	1.4059		0.823	1.00986
		0.825	2.573		0.825	1.40614		0.825	1.00884
		0.827	2.56742		0.827	1.40694		0.827	1.00502
		0.829	2.55958		0.829	1.40512		0.829	1.00056
		0.831	2.55376		0.831	1.40464		0.831	0.99898
		0.833	2.54864		0.833	1.40366		0.833	0.99758
		0.835	2.54268		0.835	1.40142		0.835	0.99202
		0.837	2.53532		0.837	1.39994		0.837	0.99122
		0.839	2.53114		0.839	1.3986		0.839	0.98608
		0.841	2.52568		0.841	1.39676		0.841	0.98284
		0.843	2.51898		0.843	1.396		0.843	0.98178
		0.845	2.51304		0.845	1.39348		0.845	0.97874
		0.847	2.50842		0.847	1.3915		0.847	0.97606
		0.849	2.50452		0.849	1.38922		0.849	0.97446
		0.851	2.49898		0.851	1.38726		0.851	0.97216
		0.853	2.49272		0.853	1.38606		0.853	0.97006
		0.855	2.489		0.855	1.38526		0.855	0.96972
		0.857	2.48434		0.857	1.38492		0.857	0.96654
		0.859	2.4771		0.859	1.38462		0.859	0.96476
		0.861	2.47232		0.861	1.38204		0.861	0.9645
		0.863	2.46788		0.863	1.38128		0.863	0.9643
		0.865	2.46344		0.865	1.37974		0.865	0.96294
		0.867	2.4606		0.867	1.37872		0.867	0.95868
		0.869	2.4572		0.869	1.37624		0.869	0.95594
		0.871	2.4487		0.871	1.37572		0.871	0.95704
		0.873	2.44358		0.873	1.37372		0.873	0.95582
		0.875	2.43826		0.875	1.3725		0.875	0.9548
		0.877	2.43336		0.877	1.3712		0.877	0.9516
		0.879	2.42768		0.879	1.37024		0.879	0.94644
		0.881	2.42186		0.881	1.37002		0.881	0.94458
		0.883	2.4146		0.883	1.36798		0.883	0.94234
		0.885	2.40962		0.885	1.36748		0.885	0.93874
		0.887	2.40326		0.887	1.3663		0.887	0.937
		0.889	2.3994		0.889	1.36498		0.889	0.9341
		0.891	2.39448		0.891	1.36296		0.891	0.9321
		0.893	2.3871		0.893	1.36124		0.893	0.9279
		0.895	2.38132		0.895	1.35908		0.895	0.92682
		0.897	2.37724		0.897	1.35792		0.897	0.92368
		0.899	2.3714		0.899	1.35662		0.899	0.91884
		0.901	2.36564		0.901	1.35544		0.901	0.91634
		0.903	2.35944		0.903	1.35294		0.903	0.91474
		0.905	2.35222		0.905	1.35222		0.905	0.91212
		0.907	2.34842		0.907	1.34994		0.907	0.91158
		0.909	2.34482		0.909	1.35008		0.909	0.91012
		0.911	2.33932		0.911	1.3497		0.911	0.90648
		0.913	2.3349		0.913	1.34772		0.913	0.90404
		0.915	2.33054		0.915	1.34586		0.915	0.90252
		0.917	2.32762		0.917	1.34538		0.917	0.90262
		0.919	2.32372		0.919	1.34316		0.919	0.8999
		0.921	2.31884		0.921	1.3414		0.921	0.89854
		0.923	2.31532		0.923	1.33998		0.923	0.89666
		0.925	2.31012		0.925	1.33874		0.925	0.89304
		0.927	2.30656		0.927	1.33706		0.927	0.89266
		0.929	2.30088		0.929	1.33552		0.929	0.88946
		0.931	2.2954		0.931	1.33402		0.931	0.88698
		0.933	2.28918		0.933	1.33208		0.933	0.88404
		0.935	2.28444		0.935	1.33058		0.935	0.88394
		0.937	2.28164		0.937	1.329		0.937	0.8797
		0.939	2.27644		0.939	1.32876		0.939	0.87932
		0.941	2.27076		0.941	1.32876		0.941	0.87678
		0.943	2.26686		0.943	1.32822		0.943	0.8729
		0.945	2.26218		0.945	1.3287		0.945	0.8704
		0.947	2.2572		0.947	1.3273		0.947	0.86952
		0.949	2.2506		0.949	1.32712		0.949	0.8677
		0.951	2.24628		0.951	1.32614		0.951	0.86568
		0.953	2.24164		0.953	1.32622		0.953	0.86584
		0.955	2.2377		0.955	1.32602		0.955	0.86466
		0.957	2.23246		0.957	1.32468		0.957	0.86314
		0.959	2.2301		0.959	1.32372		0.959	0.86234
		0.961	2.22454		0.961	1.32218		0.961	0.85954
		0.963	2.22288		0.963	1.3212		0.963	0.85558
		0.965	2.21914		0.965	1.3198		0.965	0.85304
		0.967	2.21542		0.967	1.31732		0.967	0.8521
		0.969	2.21044		0.969	1.31716		0.969	0.85016
		0.971	2.20744		0.971	1.31546		0.971	0.847
		0.973	2.20272		0.973	1.31508		0.973	0.84426
		0.975	2.1975		0.975	1.31338		0.975	0.843
		0.977	2.194		0.977	1.31166		0.977	0.84186
		0.979	2.1911		0.979	1.31116		0.979	0.84166
		0.981	2.18792		0.981	1.30874		0.981	0.83892
		0.983	2.185		0.983	1.30724		0.983	0.83794
		0.985	2.18132		0.985	1.3066		0.985	0.83734
		0.987	2.17724		0.987	1.30538		0.987	0.83594
		0.989	2.1729		0.989	1.30392		0.989	0.83618
		0.991	2.16884		0.991	1.30236		0.991	0.83398
		0.993	2.1689		0.993	1.30118		0.993	0.83384
		0.995	2.16666		0.995	1.30172		0.995	0.8329
		0.997	2.16276		0.997	1.29986		0.997	0.83242
		0.999	2.1593		0.999	1.29864		0.999	0.8321
		1.001	2.15662		1.001	1.29782		1.001	0.83006
		1.003	2.15354		1.003	1.297		1.003	0.82724
		1.005	2.15128		1.005	1.29554		1.005	0.82696
		1.007	2.1464		1.007	1.2952		1.007	0.82582
		1.009	2.14156		1.009	1.2938		1.009	0.82414
		1.011	2.139		1.011	1.29122		1.011	0.82336
		1.013	2.1339		1.013	1.29028		1.013	0.82244
		1.015	2.1314		1.015	1.29042		1.015	0.822
		1.017	2.1281		1.017	1.28912		1.017	0.82064
		1.019	2.12424		1.019	1.28948		1.019	0.82066
		1.021	2.1207		1.021	1.28784		1.021	0.81866
		1.023	2.11746		1.023	1.28672		1.023	0.8196
		1.025	2.11312		1.025	1.28512		1.025	0.81786
		1.027	2.10846		1.027	1.2834		1.027	0.81544
		1.029	2.10602		1.029	1.2836		1.029	0.81392
		1.031	2.10286		1.031	1.28298		1.031	0.81292
		1.033	2.10012		1.033	1.28208		1.033	0.81238
		1.035	2.09442		1.035	1.28112		1.035	0.80896
		1.037	2.09166		1.037	1.28046		1.037	0.80846
		1.039	2.08844		1.039	1.27814		1.039	0.8087
		1.041	2.08676		1.041	1.2766		1.041	0.8077
		1.043	2.08374		1.043	1.2751		1.043	0.80766
		1.045	2.0802		1.045	1.27238		1.045	0.8078
		1.047	2.07708		1.047	1.27154		1.047	0.80632
		1.049	2.07448		1.049	1.27038		1.049	0.80618
		1.051	2.06998		1.051	1.26872		1.051	0.8064
		1.053	2.06626		1.053	1.26792		1.053	0.80624
		1.055	2.06262		1.055	1.26604		1.055	0.80468
		1.057	2.0612		1.057	1.26486		1.057	0.80568
		1.059	2.05548		1.059	1.26438		1.059	0.80494
		1.061	2.05234		1.061	1.26316		1.061	0.80618
		1.063	2.0469		1.063	1.26158		1.063	0.8061
		1.065	2.0432		1.065	1.2606		1.065	0.80632
		1.067	2.03956		1.067	1.25968		1.067	0.80536
		1.069	2.03716		1.069	1.2579		1.069	0.80622
		1.071	2.03322		1.071	1.25702		1.071	0.80658
		1.073	2.032		1.073	1.25604		1.073	0.80602
		1.075	2.02996		1.075	1.25488		1.075	0.80484
		1.077	2.02726		1.077	1.25436		1.077	0.80476
		1.079	2.02334		1.079	1.25274		1.079	0.80446
		1.081	2.02034		1.081	1.25134		1.081	0.80696
		1.083	2.01638		1.083	1.25086		1.083	0.80642
		1.085	2.01282		1.085	1.24898		1.085	0.8069
		1.087	2.01012		1.087	1.24794		1.087	0.80882
		1.089	2.00832		1.089	1.24638		1.089	0.8081
		1.091	2.00562		1.091	1.24606		1.091	0.80802
		1.093	2.0003		1.093	1.24462		1.093	0.80736
		1.095	1.9955		1.095	1.24268		1.095	0.8065
		1.097	1.99244		1.097	1.24136		1.097	0.80694
		1.099	1.99018		1.099	1.24148		1.099	0.80774
		1.101	1.98674		1.101	1.2398		1.101	0.80762
		1.103	1.98392		1.103	1.23842		1.103	0.80922
		1.105	1.98178		1.105	1.2372		1.105	0.80762
		1.107	1.98082		1.107	1.2356		1.107	0.8083
		1.109	1.97826		1.109	1.2341		1.109	0.80924
		1.111	1.9746		1.111	1.23368		1.111	0.80822
		1.113	1.97268		1.113	1.23196		1.113	0.81046
		1.115	1.96846		1.115	1.23008		1.115	0.80848
		1.117	1.964		1.117	1.22786		1.117	0.80916
		1.119	1.96202		1.119	1.22582		1.119	0.80918
		1.121	1.9598		1.121	1.2264		1.121	0.81012
		1.123	1.95692		1.123	1.2252		1.123	0.80974
		1.125	1.95428		1.125	1.2237		1.125	0.81126
		1.127	1.95226		1.127	1.22224		1.127	0.81106
		1.129	1.9493		1.129	1.22054		1.129	0.81086
		1.131	1.94648		1.131	1.21848		1.131	0.8118
		1.133	1.94416		1.133	1.21812		1.133	0.81284
		1.135	1.94306		1.135	1.21668		1.135	0.8158
		1.137	1.94032		1.137	1.21554		1.137	0.8164
		1.139	1.93702		1.139	1.21452		1.139	0.81528
		1.141	1.93454		1.141	1.21358		1.141	0.81674
		1.143	1.93118		1.143	1.21212		1.143	0.81668
		1.145	1.92886		1.145	1.21118		1.145	0.81626
		1.147	1.92672		1.147	1.20922		1.147	0.8184
		1.149	1.92436		1.149	1.20754		1.149	0.81864
		1.151	1.92368		1.151	1.20664		1.151	0.81888
		1.153	1.92152		1.153	1.20494		1.153	0.81798
		1.155	1.91848		1.155	1.203		1.155	0.81896
		1.157	1.9149		1.157	1.2015		1.157	0.81942
		1.159	1.91402		1.159	1.19978		1.159	0.81948
		1.161	1.91104		1.161	1.19864		1.161	0.81976
		1.163	1.90928		1.163	1.19784		1.163	0.8195
		1.165	1.90652		1.165	1.19678		1.165	0.82008
		1.167	1.90536		1.167	1.1962		1.167	0.82122
		1.169	1.90206		1.169	1.19442		1.169	0.8224
		1.171	1.89918		1.171	1.19226		1.171	0.82254
		1.173	1.89636		1.173	1.18998		1.173	0.8239
		1.175	1.89456		1.175	1.18856		1.175	0.82588
		1.177	1.89208		1.177	1.18638		1.177	0.8269
		1.179	1.89032		1.179	1.18536		1.179	0.8294
		1.181	1.88842		1.181	1.18356		1.181	0.8293
		1.183	1.88714		1.183	1.18162		1.183	0.8287
		1.185	1.88492		1.185	1.18052		1.185	0.82888
		1.187	1.88348		1.187	1.1796		1.187	0.82774
		1.189	1.8797		1.189	1.17862		1.189	0.82672
		1.191	1.87726		1.191	1.17702		1.191	0.82842
		1.193	1.8756		1.193	1.17658		1.193	0.82926
		1.195	1.87324		1.195	1.17486		1.195	0.82954
		1.197	1.87094		1.197	1.17348		1.197	0.83092
		1.199	1.86926		1.199	1.17158		1.199	0.8304
		1.201	1.86774		1.201	1.16962		1.201	0.83156
		1.203	1.86564		1.203	1.1687		1.203	0.83202
		1.205	1.86288		1.205	1.16728		1.205	0.8337
		1.207	1.8608		1.207	1.16468		1.207	0.83264
		1.209	1.85904		1.209	1.16352		1.209	0.83384
		1.211	1.85828		1.211	1.16208		1.211	0.83398
		1.213	1.85568		1.213	1.16036		1.213	0.8326
		1.215	1.85336		1.215	1.159		1.215	0.8341
		1.217	1.85222		1.217	1.15834		1.217	0.83372
		1.219	1.85002		1.219	1.15714		1.219	0.83382
		1.221	1.84772		1.221	1.15328		1.221	0.83482
		1.223	1.84544		1.223	1.15094		1.223	0.83556
		1.225	1.84348		1.225	1.14904		1.225	0.83508
		1.227	1.84104		1.227	1.1474		1.227	0.83698
		1.229	1.8397		1.229	1.14516		1.229	0.83886
		1.231	1.8383		1.231	1.14408		1.231	0.83892
		1.233	1.83758		1.233	1.14188		1.233	0.8386
		1.235	1.8355		1.235	1.1408		1.235	0.84
		1.237	1.83276		1.237	1.1388		1.237	0.84122
		1.239	1.83186		1.239	1.13788		1.239	0.84184
		1.241	1.829		1.241	1.13588		1.241	0.84188
		1.243	1.82832		1.243	1.1343		1.243	0.8432
		1.245	1.82696		1.245	1.1325		1.245	0.84422
		1.247	1.82456		1.247	1.13054		1.247	0.8441
		1.249	1.82284		1.249	1.12928		1.249	0.84624
		1.251	1.8202		1.251	1.12824		1.251	0.8467
		1.253	1.81884		1.253	1.12618		1.253	0.84764
		1.255	1.81738		1.255	1.12528		1.255	0.8488
		1.257	1.81586		1.257	1.12422		1.257	0.84994
		1.259	1.81462		1.259	1.12322		1.259	0.85136
		1.261	1.81276		1.261	1.12208		1.261	0.8528
		1.263	1.81214		1.263	1.1201		1.263	0.85468
		1.265	1.81056		1.265	1.11762		1.265	0.8543
		1.267	1.80748		1.267	1.11518		1.267	0.85414
		1.269	1.80598		1.269	1.11398		1.269	0.85468
		1.271	1.80508		1.271	1.11374		1.271	0.85682
		1.273	1.80328		1.273	1.11298		1.273	0.85732
		1.275	1.80142		1.275	1.11068		1.275	0.8586
		1.277	1.79892		1.277	1.11036		1.277	0.85914
		1.279	1.79702		1.279	1.10848		1.279	0.85738
		1.281	1.79504		1.281	1.10744		1.281	0.8573
		1.283	1.79298		1.283	1.10618		1.283	0.85872
		1.285	1.78974		1.285	1.10466		1.285	0.85974
		1.287	1.78802		1.287	1.10302		1.287	0.85942
		1.289	1.78702		1.289	1.1009		1.289	0.86184
		1.291	1.78598		1.291	1.0995		1.291	0.8622
		1.293	1.78482		1.293	1.09686		1.293	0.86172
		1.295	1.78342		1.295	1.0955		1.295	0.86268
		1.297	1.78184		1.297	1.09412		1.297	0.86172
		1.299	1.77896		1.299	1.09216		1.299	0.86204
		1.301	1.77716		1.301	1.091		1.301	0.86332
		1.303	1.77524		1.303	1.08944		1.303	0.86434
		1.305	1.77226		1.305	1.08774		1.305	0.86474
		1.307	1.76934		1.307	1.08704		1.307	0.86584
		1.309	1.76694		1.309	1.08556		1.309	0.8655
		1.311	1.76536		1.311	1.08342		1.311	0.86826
		1.313	1.7643		1.313	1.08166		1.313	0.87028
		1.315	1.76274		1.315	1.07954		1.315	0.87124
		1.317	1.76094		1.317	1.07778		1.317	0.87258
		1.319	1.75912		1.319	1.07626		1.319	0.87332
		1.321	1.75786		1.321	1.0757		1.321	0.8733
		1.323	1.7574		1.323	1.07522		1.323	0.8728
		1.325	1.75676		1.325	1.07434		1.325	0.8739
		1.327	1.75436		1.327	1.0737		1.327	0.8741
		1.329	1.7525		1.329	1.07258		1.329	0.87524
		1.331	1.75078		1.331	1.07116		1.331	0.87486
		1.333	1.74886		1.333	1.06996		1.333	0.87716
		1.335	1.7466		1.335	1.06932		1.335	0.8767
		1.337	1.74478		1.337	1.06798		1.337	0.87784
		1.339	1.74298		1.339	1.06636		1.339	0.87846
		1.341	1.74148		1.341	1.06498		1.341	0.8799
		1.343	1.74148		1.343	1.06344		1.343	0.88084
		1.345	1.74016		1.345	1.06156		1.345	0.88162
		1.347	1.73864		1.347	1.0609		1.347	0.88096
		1.349	1.73784		1.349	1.05966		1.349	0.88038
		1.351	1.7361		1.351	1.0581		1.351	0.88154
		1.353	1.73376		1.353	1.05704		1.353	0.8812
		1.355	1.73218		1.355	1.05596		1.355	0.88094
		1.357	1.73168		1.357	1.05412		1.357	0.8799
		1.359	1.73104		1.359	1.05276		1.359	0.88116
		1.361	1.73072		1.361	1.05122		1.361	0.87968
		1.363	1.72916		1.363	1.05036		1.363	0.87942
		1.365	1.7275		1.365	1.04912		1.365	0.88076
		1.367	1.72728		1.367	1.04848		1.367	0.88174
		1.369	1.7269		1.369	1.0478		1.369	0.88358
		1.371	1.72532		1.371	1.04652		1.371	0.88216
		1.373	1.7237		1.373	1.04454		1.373	0.8823
		1.375	1.72312		1.375	1.04394		1.375	0.88156
		1.377	1.72244		1.377	1.04272		1.377	0.88122
		1.379	1.72174		1.379	1.04128		1.379	0.88306
		1.381	1.72096		1.381	1.04026		1.381	0.8828
		1.383	1.72058		1.383	1.03906		1.383	0.8831
		1.385	1.7208		1.385	1.03746		1.385	0.88358
		1.387	1.71942		1.387	1.03564		1.387	0.88394
		1.389	1.71758		1.389	1.03448		1.389	0.8838
		1.391	1.71626		1.391	1.03428		1.391	0.88344
		1.393	1.7156		1.393	1.03378		1.393	0.88446
		1.395	1.71492		1.395	1.03298		1.395	0.88422
		1.397	1.7145		1.397	1.03206		1.397	0.88468
		1.399	1.71404		1.399	1.03098		1.399	0.8858
		1.401	1.71372		1.401	1.02998		1.401	0.88532
		1.403	1.71336		1.403	1.029		1.403	0.8852
		1.405	1.71312		1.405	1.02786		1.405	0.88562
		1.407	1.71272		1.407	1.02618		1.407	0.88642
		1.409	1.71256		1.409	1.02472		1.409	0.88684
		1.411	1.7125		1.411	1.02414		1.411	0.88604
		1.413	1.71134		1.413	1.02314		1.413	0.88462
		1.415	1.71082		1.415	1.02236		1.415	0.88452
		1.417	1.71022		1.417	1.0211		1.417	0.8834
		1.419	1.70944		1.419	1.02026		1.419	0.8836
		1.421	1.70902		1.421	1.01934		1.421	0.88396
		1.423	1.70844		1.423	1.01852		1.423	0.88516
		1.425	1.707		1.425	1.01766		1.425	0.88474
		1.427	1.70728		1.427	1.01622		1.427	0.88508
		1.429	1.70678		1.429	1.0156		1.429	0.88424
		1.431	1.7066		1.431	1.01518		1.431	0.88452
		1.433	1.7064		1.433	1.0149		1.433	0.88346
		1.435	1.70662		1.435	1.0131		1.435	0.8835
		1.437	1.70678		1.437	1.01258		1.437	0.88342
		1.439	1.70582		1.439	1.01202		1.439	0.88422
		1.441	1.70574		1.441	1.01188		1.441	0.8845
		1.443	1.70418		1.443	1.01124		1.443	0.88344
		1.445	1.70442		1.445	1.01152		1.445	0.88438
		1.447	1.70482		1.447	1.01102		1.447	0.88516
		1.449	1.70472		1.449	1.01004		1.449	0.88466
		1.451	1.70402		1.451	1.00918		1.451	0.88438
		1.453	1.70486		1.453	1.00782		1.453	0.88514
		1.455	1.7045		1.455	1.00648		1.455	0.88478
		1.457	1.70372		1.457	1.00654		1.457	0.88544
		1.459	1.7034		1.459	1.00536		1.459	0.88478
		1.461	1.70232		1.461	1.00432		1.461	0.88616
		1.463	1.70276		1.463	1.00352		1.463	0.88636
		1.465	1.70208		1.465	1.00258		1.465	0.88746
		1.467	1.70074		1.467	1.00168		1.467	0.88782
		1.469	1.7006		1.469	1.00054		1.469	0.886
		1.471	1.70096		1.471	0.9995		1.471	0.8853
		1.473	1.7013		1.473	0.99898		1.473	0.88592
		1.475	1.70094		1.475	0.99836		1.475	0.88626
		1.477	1.7005		1.477	0.99738		1.477	0.88578
		1.479	1.69968		1.479	0.9965		1.479	0.88496
		1.481	1.69964		1.481	0.99552		1.481	0.8857
		1.483	1.69866		1.483	0.9949		1.483	0.88402
		1.485	1.69834		1.485	0.99438		1.485	0.8833
		1.487	1.69888		1.487	0.99432		1.487	0.88476
		1.489	1.69858		1.489	0.9946		1.489	0.88378
		1.491	1.69824		1.491	0.99334		1.491	0.88334
		1.493	1.6972		1.493	0.9927		1.493	0.8828
		1.495	1.69646		1.495	0.99204		1.495	0.88272
		1.497	1.69592		1.497	0.9913		1.497	0.88286
		1.499	1.69636		1.499	0.99044		1.499	0.88246
		1.501	1.6964		1.501	0.99024		1.501	0.8826
		1.503	1.69606		1.503	0.98932		1.503	0.88168
		1.505	1.69608		1.505	0.98844		1.505	0.88238
		1.507	1.69604		1.507	0.9887		1.507	0.8825
		1.509	1.69648		1.509	0.98812		1.509	0.88288
		1.511	1.69534		1.511	0.98778		1.511	0.8832
		1.513	1.6959		1.513	0.98798		1.513	0.88374
		1.515	1.69684		1.515	0.98764		1.515	0.88432
		1.517	1.69752		1.517	0.98728		1.517	0.88476
		1.519	1.69824		1.519	0.98664		1.519	0.885
		1.521	1.69754		1.521	0.98646		1.521	0.88418
		1.523	1.6971		1.523	0.98624		1.523	0.88418
		1.525	1.69686		1.525	0.98564		1.525	0.88582
		1.527	1.69678		1.527	0.98524		1.527	0.88566
		1.529	1.69642		1.529	0.98516		1.529	0.8864
		1.531	1.69616		1.531	0.98522		1.531	0.8869
		1.533	1.69472		1.533	0.98532		1.533	0.88678
		1.535	1.6956		1.535	0.98524		1.535	0.88668
		1.537	1.6955		1.537	0.98492		1.537	0.88552
		1.539	1.69574		1.539	0.9847		1.539	0.88392
		1.541	1.69522		1.541	0.98408		1.541	0.88332
		1.543	1.695		1.543	0.98394		1.543	0.88432
		1.545	1.69426		1.545	0.98314		1.545	0.88364
		1.547	1.69424		1.547	0.98292		1.547	0.88384
		1.549	1.6933		1.549	0.98232		1.549	0.8848
		1.551	1.69406		1.551	0.9821		1.551	0.88458
		1.553	1.6941		1.553	0.982		1.553	0.885
		1.555	1.69494		1.555	0.9822		1.555	0.88608
		1.557	1.69452		1.557	0.98162		1.557	0.88602
		1.559	1.69466		1.559	0.98142		1.559	0.88606
		1.561	1.69604		1.561	0.98176		1.561	0.88522
		1.563	1.6952		1.563	0.98138		1.563	0.88494
		1.565	1.69592		1.565	0.98176		1.565	0.88378
		1.567	1.69704		1.567	0.98184		1.567	0.88378
		1.569	1.69672		1.569	0.982		1.569	0.88454
		1.571	1.69642		1.571	0.98222		1.571	0.88588
		1.573	1.69624		1.573	0.98276		1.573	0.88604
		1.575	1.69564		1.575	0.98372		1.575	0.88566
		1.577	1.69588		1.577	0.9835		1.577	0.88634
		1.579	1.69706		1.579	0.98386		1.579	0.88634
		1.581	1.69694		1.581	0.98388		1.581	0.8854
		1.583	1.69764		1.583	0.98352		1.583	0.88638
		1.585	1.6976		1.585	0.98336		1.585	0.88666
		1.587	1.69728		1.587	0.98314		1.587	0.88566
		1.589	1.69826		1.589	0.98248		1.589	0.88614
		1.591	1.69854		1.591	0.9824		1.591	0.88658
		1.593	1.69994		1.593	0.98252		1.593	0.88582
		1.595	1.7006		1.595	0.9832		1.595	0.88636
		1.597	1.70034		1.597	0.98362		1.597	0.8857
		1.599	1.70044		1.599	0.98424		1.599	0.88592
		1.601	1.70038		1.601	0.98398		1.601	0.88576
		1.603	1.70042		1.603	0.98396		1.603	0.88658
		1.605	1.70078		1.605	0.98418		1.605	0.88694
		1.607	1.7001		1.607	0.984		1.607	0.88712
		1.609	1.69954		1.609	0.98416		1.609	0.88672
		1.611	1.70024		1.611	0.9841		1.611	0.88656
		1.613	1.70056		1.613	0.98378		1.613	0.88638
		1.615	1.69984		1.615	0.98416		1.615	0.88574
		1.617	1.69866		1.617	0.98472		1.617	0.88546
		1.619	1.6982		1.619	0.9848		1.619	0.88556
		1.621	1.69804		1.621	0.98512		1.621	0.88642
		1.623	1.69864		1.623	0.98464		1.623	0.88598
		1.625	1.69958		1.625	0.98498		1.625	0.88466
		1.627	1.70028		1.627	0.98456		1.627	0.88472
		1.629	1.70046		1.629	0.98456		1.629	0.88476
		1.631	1.69994		1.631	0.98398		1.631	0.88514
		1.633	1.70134		1.633	0.98332		1.633	0.88548
		1.635	1.70014		1.635	0.98298		1.635	0.88558
		1.637	1.70026		1.637	0.98264		1.637	0.88606
		1.639	1.70134		1.639	0.98298		1.639	0.88646
		1.641	1.7015		1.641	0.98304		1.641	0.88696
		1.643	1.7018		1.643	0.983		1.643	0.88636
		1.645	1.7019		1.645	0.98364		1.645	0.88546
		1.647	1.70196		1.647	0.98326		1.647	0.8852
		1.649	1.70248		1.649	0.9837		1.649	0.88416
		1.651	1.70304		1.651	0.9838		1.651	0.88418
		1.653	1.70324		1.653	0.98434		1.653	0.88466
		1.655	1.70344		1.655	0.98488		1.655	0.88376
		1.657	1.70298		1.657	0.98486		1.657	0.88412
		1.659	1.7022		1.659	0.9853		1.659	0.88308
		1.661	1.7013		1.661	0.98596		1.661	0.8836
		1.663	1.70126		1.663	0.98566		1.663	0.88402
		1.665	1.7008		1.665	0.9857		1.665	0.88388
		1.667	1.70108		1.667	0.9858		1.667	0.88484
		1.669	1.70136		1.669	0.98564		1.669	0.88542
		1.671	1.70134		1.671	0.98584		1.671	0.8859
		1.673	1.70154		1.673	0.98584		1.673	0.88596
		1.675	1.70212		1.675	0.98564		1.675	0.88648
		1.677	1.70228		1.677	0.98558		1.677	0.8857
		1.679	1.70116		1.679	0.98642		1.679	0.88586
		1.681	1.70114		1.681	0.98676		1.681	0.88668
		1.683	1.70128		1.683	0.9868		1.683	0.8866
		1.685	1.70148		1.685	0.9869		1.685	0.8864
		1.687	1.70184		1.687	0.98714		1.687	0.88622
		1.689	1.70208		1.689	0.9872		1.689	0.88656
		1.691	1.70248		1.691	0.98792		1.691	0.887
		1.693	1.7018		1.693	0.98796		1.693	0.8879
		1.695	1.70122		1.695	0.98766		1.695	0.88744
		1.697	1.70076		1.697	0.98766		1.697	0.88812
		1.699	1.70088		1.699	0.98794		1.699	0.88796
		1.701	1.70056		1.701	0.9883		1.701	0.88852
		1.703	1.70064		1.703	0.98894		1.703	0.88946
		1.705	1.70026		1.705	0.98958		1.705	0.8895
		1.707	1.7014		1.707	0.99018		1.707	0.88982
		1.709	1.70076		1.709	0.9912		1.709	0.8906
		1.711	1.70024		1.711	0.99086		1.711	0.89112
		1.713	1.6989		1.713	0.9913		1.713	0.8913
		1.715	1.69872		1.715	0.99184		1.715	0.89106
		1.717	1.69908		1.717	0.99206		1.717	0.89216
		1.719	1.69978		1.719	0.9928		1.719	0.8921
		1.721	1.70004		1.721	0.9932		1.721	0.89302
		1.723	1.69986		1.723	0.99436		1.723	0.89374
		1.725	1.69962		1.725	0.99488		1.725	0.89404
		1.727	1.7006		1.727	0.99584		1.727	0.8932
		1.729	1.70084		1.729	0.99588		1.729	0.89254
		1.731	1.70114		1.731	0.99612		1.731	0.8924
		1.733	1.7001		1.733	0.99618		1.733	0.8922
		1.735	1.6999		1.735	0.99764		1.735	0.89224
		1.737	1.69982		1.737	0.9983		1.737	0.89212
		1.739	1.69994		1.739	0.9982		1.739	0.89338
		1.741	1.69938		1.741	0.99878		1.741	0.89244
		1.743	1.6992		1.743	0.99906		1.743	0.89406
		1.745	1.69908		1.745	0.9991		1.745	0.89498
		1.747	1.69866		1.747	0.99926		1.747	0.8954
		1.749	1.69836		1.749	0.99948		1.749	0.89558
		1.751	1.69784		1.751	1.00064		1.751	0.89694
		1.753	1.69746		1.753	1.00124		1.753	0.89608
		1.755	1.6972		1.755	1.00138		1.755	0.89752
		1.757	1.69806		1.757	1.00256		1.757	0.8971
		1.759	1.6985		1.759	1.00282		1.759	0.8982
		1.761	1.69806		1.761	1.00282		1.761	0.89844
		1.763	1.69766		1.763	1.00388		1.763	0.8995
		1.765	1.69896		1.765	1.00458		1.765	0.89906
		1.767	1.69746		1.767	1.00486		1.767	0.8989
		1.769	1.69732		1.769	1.0058		1.769	0.89798
		1.771	1.6976		1.771	1.00616		1.771	0.89776
		1.773	1.69726		1.773	1.00692		1.773	0.89802
		1.775	1.69634		1.775	1.00654		1.775	0.89822
		1.777	1.69644		1.777	1.00774		1.777	0.89976
		1.779	1.69722		1.779	1.00808		1.779	0.89958
		1.781	1.69696		1.781	1.0091		1.781	0.89984
		1.783	1.69632		1.783	1.00974		1.783	0.89988
		1.785	1.69658		1.785	1.01046		1.785	0.9003
		1.787	1.69572		1.787	1.01132		1.787	0.9014
		1.789	1.69576		1.789	1.012		1.789	0.90198
		1.791	1.69472		1.791	1.0118		1.791	0.9023
		1.793	1.69462		1.793	1.0126		1.793	0.90358
		1.795	1.69586		1.795	1.01268		1.795	0.90446
		1.797	1.69614		1.797	1.013		1.797	0.90448
		1.799	1.69668		1.799	1.0138		1.799	0.90454
		1.801	1.69702		1.801	1.01466		1.801	0.90522
		1.803	1.69776		1.803	1.0151		1.803	0.90506
		1.805	1.69814		1.805	1.01586		1.805	0.9048
		1.807	1.69874		1.807	1.0161		1.807	0.90492
		1.809	1.69946		1.809	1.01596		1.809	0.90526
		1.811	1.70028		1.811	1.01742		1.811	0.90518
		1.813	1.7009		1.813	1.0181		1.813	0.9063
		1.815	1.70058		1.815	1.01784		1.815	0.90746
		1.817	1.70146		1.817	1.01864		1.817	0.90756
		1.819	1.70132		1.819	1.01886		1.819	0.90856
		1.821	1.70228		1.821	1.01908		1.821	0.9084
		1.823	1.70222		1.823	1.01948		1.823	0.90806
		1.825	1.70266		1.825	1.02024		1.825	0.90838
		1.827	1.70178		1.827	1.02098		1.827	0.9091
		1.829	1.70236		1.829	1.02182		1.829	0.9092
		1.831	1.70266		1.831	1.02244		1.831	0.9089
		1.833	1.70288		1.833	1.02306		1.833	0.90866
		1.835	1.70296		1.835	1.0234		1.835	0.90828
		1.837	1.70376		1.837	1.0239		1.837	0.90876
		1.839	1.70354		1.839	1.02458		1.839	0.90838
		1.841	1.70456		1.841	1.02506		1.841	0.9097
		1.843	1.70492		1.843	1.02604		1.843	0.90924
		1.845	1.70438		1.845	1.02682		1.845	0.9095
		1.847	1.70484		1.847	1.02832		1.847	0.90954
		1.849	1.70484		1.849	1.0293		1.849	0.91054
		1.851	1.7057		1.851	1.02926		1.851	0.91022
		1.853	1.70612		1.853	1.02994		1.853	0.91066
		1.855	1.70604		1.855	1.03034		1.855	0.91036
		1.857	1.70606		1.857	1.03086		1.857	0.91108
		1.859	1.706		1.859	1.03172		1.859	0.9107
		1.861	1.70592		1.861	1.03198		1.861	0.91152
		1.863	1.70594		1.863	1.03234		1.863	0.9115
		1.865	1.70464		1.865	1.03332		1.865	0.91396
		1.867	1.7051		1.867	1.03424		1.867	0.91444
		1.869	1.70554		1.869	1.03466		1.869	0.91516
		1.871	1.70516		1.871	1.03576		1.871	0.91596
		1.873	1.7054		1.873	1.03634		1.873	0.91614
		1.875	1.70668		1.875	1.03754		1.875	0.91676
		1.877	1.7068		1.877	1.0378		1.877	0.91762
		1.879	1.70708		1.879	1.03798		1.879	0.9188
		1.881	1.70706		1.881	1.03796		1.881	0.91948
		1.883	1.7083		1.883	1.03946		1.883	0.92018
		1.885	1.70914		1.885	1.04084		1.885	0.92132
		1.887	1.70976		1.887	1.0414		1.887	0.92184
		1.889	1.70976		1.889	1.042		1.889	0.92202
		1.891	1.71042		1.891	1.04312		1.891	0.9224
		1.893	1.71072		1.893	1.04384		1.893	0.92198
		1.895	1.71054		1.895	1.04536		1.895	0.92246
		1.897	1.71114		1.897	1.04638		1.897	0.92382
		1.899	1.71112		1.899	1.04714		1.899	0.925
		1.901	1.71116		1.901	1.04762		1.901	0.92528
		1.903	1.71088		1.903	1.04862		1.903	0.92502
		1.905	1.71114		1.905	1.04944		1.905	0.92602
		1.907	1.711		1.907	1.05032		1.907	0.92616
		1.909	1.71176		1.909	1.05082		1.909	0.92686
		1.911	1.71092		1.911	1.0513		1.911	0.92804
		1.913	1.71102		1.913	1.05232		1.913	0.92916
		1.915	1.71142		1.915	1.05356		1.915	0.9284
		1.917	1.71134		1.917	1.05418		1.917	0.92874
		1.919	1.71158		1.919	1.0554		1.919	0.92928
		1.921	1.71146		1.921	1.05636		1.921	0.92944
		1.923	1.71126		1.923	1.05674		1.923	0.92988
		1.925	1.71104		1.925	1.0571		1.925	0.93106
		1.927	1.71206		1.927	1.05806		1.927	0.93202
		1.929	1.71132		1.929	1.05898		1.929	0.93294
		1.931	1.7119		1.931	1.05976		1.931	0.93444
		1.933	1.71214		1.933	1.06078		1.933	0.93648
		1.935	1.713		1.935	1.0613		1.935	0.93688
		1.937	1.71258		1.937	1.06196		1.937	0.938
		1.939	1.71226		1.939	1.06316		1.939	0.93894
		1.941	1.71222		1.941	1.06392		1.941	0.93974
		1.943	1.71234		1.943	1.06436		1.943	0.93914
		1.945	1.71292		1.945	1.06534		1.945	0.93904
		1.947	1.7125		1.947	1.0655		1.947	0.93974
		1.949	1.71232		1.949	1.06628		1.949	0.93972
		1.951	1.71194		1.951	1.06716		1.951	0.9398
		1.953	1.71132		1.953	1.06782		1.953	0.9409
		1.955	1.7119		1.955	1.06916		1.955	0.94092
		1.957	1.71224		1.957	1.06996		1.957	0.94122
		1.959	1.71266		1.959	1.07056		1.959	0.94174
		1.961	1.71306		1.961	1.0713		1.961	0.94222
		1.963	1.7144		1.963	1.0721		1.963	0.94366
		1.965	1.71584		1.965	1.0727		1.965	0.94426
		1.967	1.71566		1.967	1.07378		1.967	0.94504
		1.969	1.71562		1.969	1.07454		1.969	0.94648
		1.971	1.71602		1.971	1.07494		1.971	0.94568
		1.973	1.71658		1.973	1.07614		1.973	0.9472
		1.975	1.71646		1.975	1.0769		1.975	0.94824
		1.977	1.71594		1.977	1.07738		1.977	0.94796
		1.979	1.7157		1.979	1.0785		1.979	0.94828
		1.981	1.716		1.981	1.08002		1.981	0.94878
		1.983	1.71588		1.983	1.08038		1.983	0.94898
		1.985	1.71568		1.985	1.0805		1.985	0.9485
		1.987	1.7157		1.987	1.08132		1.987	0.94908
		1.989	1.71544		1.989	1.08224		1.989	0.94936
		1.991	1.71562		1.991	1.08312		1.991	0.9501
		1.993	1.7154		1.993	1.08396		1.993	0.9501
		1.995	1.71578		1.995	1.08442		1.995	0.95028
		1.997	1.71646		1.997	1.085		1.997	0.95032
		1.999	1.7152		1.999	1.08538		1.999	0.95072
		2.001	1.7155		2.001	1.0866		2.001	0.95056
		2.003	1.71642		2.003	1.08706		2.003	0.9514
		2.005	1.71684		2.005	1.08728		2.005	0.95134
		2.007	1.71638		2.007	1.08804		2.007	0.9519
		2.009	1.71558		2.009	1.08932		2.009	0.9518
		2.011	1.71648		2.011	1.09008		2.011	0.95262
		2.013	1.7169		2.013	1.09072		2.013	0.95214
		2.015	1.71766		2.015	1.09174		2.015	0.95424
		2.017	1.71774		2.017	1.09184		2.017	0.95494
		2.019	1.7176		2.019	1.09216		2.019	0.95552
		2.021	1.7174		2.021	1.09286		2.021	0.95602
		2.023	1.71806		2.023	1.09354		2.023	0.95752
		2.025	1.71844		2.025	1.09438		2.025	0.9575
		2.027	1.71772		2.027	1.09496		2.027	0.9579
		2.029	1.71834		2.029	1.09566		2.029	0.95848
		2.031	1.71906		2.031	1.09636		2.031	0.95876
		2.033	1.71972		2.033	1.09702		2.033	0.95778
		2.035	1.71924		2.035	1.09706		2.035	0.9593
		2.037	1.71956		2.037	1.09796		2.037	0.95938
		2.039	1.72002		2.039	1.09832		2.039	0.95978
		2.041	1.72026		2.041	1.09906		2.041	0.95988
		2.043	1.71982		2.043	1.10006		2.043	0.96126
		2.045	1.7204		2.045	1.1006		2.045	0.96244
		2.047	1.72092		2.047	1.10136		2.047	0.96358
		2.049	1.72156		2.049	1.10206		2.049	0.96438
		2.051	1.72158		2.051	1.10302		2.051	0.96536
		2.053	1.7226		2.053	1.10368		2.053	0.96526
		2.055	1.722		2.055	1.10378		2.055	0.96606
		2.057	1.7222		2.057	1.10432		2.057	0.96662
		2.059	1.72214		2.059	1.10536		2.059	0.96822
		2.061	1.72268		2.061	1.10644		2.061	0.96852
		2.063	1.72266		2.063	1.10778		2.063	0.96792
		2.065	1.7222		2.065	1.10818		2.065	0.96792
		2.067	1.72218		2.067	1.10874		2.067	0.96856
		2.069	1.72244		2.069	1.10978		2.069	0.96882
		2.071	1.72246		2.071	1.1105		2.071	0.96988
		2.073	1.72212		2.073	1.11056		2.073	0.96962
		2.075	1.72174		2.075	1.11176		2.075	0.96974
		2.077	1.72236		2.077	1.11292		2.077	0.97052
		2.079	1.7222		2.079	1.11334		2.079	0.97102
		2.081	1.7222		2.081	1.1134		2.081	0.97146
		2.083	1.72242		2.083	1.11396		2.083	0.97232
		2.085	1.72244		2.085	1.11454		2.085	0.97318
		2.087	1.72244		2.087	1.11506		2.087	0.97336
		2.089	1.7221		2.089	1.1155		2.089	0.97406
		2.091	1.722		2.091	1.1159		2.091	0.9741
		2.093	1.72212		2.093	1.1163		2.093	0.97502
		2.095	1.7216		2.095	1.11688		2.095	0.97596
		2.097	1.72148		2.097	1.11804		2.097	0.97642
		2.099	1.72236		2.099	1.1191		2.099	0.97672
		2.101	1.72198		2.101	1.11906		2.101	0.97742
		2.103	1.72136		2.103	1.11986		2.103	0.9778
		2.105	1.72048		2.105	1.12102		2.105	0.97888
		2.107	1.72118		2.107	1.12198		2.107	0.98052
		2.109	1.72162		2.109	1.12262		2.109	0.98066
		2.111	1.72138		2.111	1.12342		2.111	0.97998
		2.113	1.72132		2.113	1.1242		2.113	0.9803
		2.115	1.72086		2.115	1.12452		2.115	0.98014
		2.117	1.72012		2.117	1.12564		2.117	0.98068
		2.119	1.71986		2.119	1.12658		2.119	0.98056
		2.121	1.7198		2.121	1.12706		2.121	0.9819
		2.123	1.71984		2.123	1.12808		2.123	0.98188
		2.125	1.71944		2.125	1.12888		2.125	0.98208
		2.127	1.71984		2.127	1.13		2.127	0.98302
		2.129	1.71994		2.129	1.13032		2.129	0.98234
		2.131	1.7188		2.131	1.13102		2.131	0.98268
		2.133	1.71762		2.133	1.13168		2.133	0.98428
		2.135	1.71814		2.135	1.1331		2.135	0.98434
		2.137	1.71824		2.137	1.13382		2.137	0.98454
		2.139	1.7175		2.139	1.13418		2.139	0.98524
		2.141	1.71726		2.141	1.13462		2.141	0.98558
		2.143	1.71804		2.143	1.13516		2.143	0.98666
		2.145	1.7177		2.145	1.1353		2.145	0.98742
		2.147	1.71766		2.147	1.1363		2.147	0.98834
		2.149	1.71762		2.149	1.13712		2.149	0.98922
		2.151	1.7178		2.151	1.13766		2.151	0.98906
		2.153	1.71788		2.153	1.1384		2.153	0.98964
		2.155	1.71836		2.155	1.13928		2.155	0.98972
		2.157	1.71822		2.157	1.13916		2.157	0.99102
		2.159	1.71852		2.159	1.1403		2.159	0.9913
		2.161	1.71854		2.161	1.14086		2.161	0.9923
		2.163	1.7176		2.163	1.14144		2.163	0.99382
		2.165	1.71716		2.165	1.14214		2.165	0.9943
		2.167	1.71778		2.167	1.14242		2.167	0.9948
		2.169	1.71748		2.169	1.14286		2.169	0.99498
		2.171	1.7176		2.171	1.14342		2.171	0.99536
		2.173	1.71798		2.173	1.14444		2.173	0.99608
		2.175	1.718		2.175	1.1447		2.175	0.99648
		2.177	1.71862		2.177	1.1451		2.177	0.99652
		2.179	1.7191		2.179	1.14568		2.179	0.99692
		2.181	1.71888		2.181	1.14654		2.181	0.99726
		2.183	1.71844		2.183	1.14736		2.183	0.99906
		2.185	1.71784		2.185	1.14826		2.185	0.99874
		2.187	1.71872		2.187	1.14884		2.187	0.99974
		2.189	1.72004		2.189	1.14974		2.189	0.9998
		2.191	1.72026		2.191	1.15032		2.191	1.0008
		2.193	1.7199		2.193	1.15124		2.193	1.00154
		2.195	1.71976		2.195	1.15198		2.195	1.002
		2.197	1.7201		2.197	1.15264		2.197	1.00146
		2.199	1.7199		2.199	1.1528		2.199	1.002
		2.201	1.72016		2.201	1.15378		2.201	1.00318
		2.203	1.71998		2.203	1.15438		2.203	1.00346
		2.205	1.72072		2.205	1.1549		2.205	1.0036
		2.207	1.71988		2.207	1.15526		2.207	1.00272
		2.209	1.71982		2.209	1.15618		2.209	1.0031
		2.211	1.7197		2.211	1.15684		2.211	1.0032
		2.213	1.7199		2.213	1.15724		2.213	1.00346
		2.215	1.72028		2.215	1.15772		2.215	1.0042
		2.217	1.72134		2.217	1.1586		2.217	1.0046
		2.219	1.72152		2.219	1.15926		2.219	1.00572
		2.221	1.72146		2.221	1.16022		2.221	1.00532
		2.223	1.72148		2.223	1.1604		2.223	1.00628
		2.225	1.72158		2.225	1.16118		2.225	1.007
		2.227	1.72118		2.227	1.16126		2.227	1.0066
		2.229	1.72102		2.229	1.16204		2.229	1.00794
		2.231	1.72076		2.231	1.16218		2.231	1.00848
		2.233	1.72104		2.233	1.16264		2.233	1.00918
		2.235	1.72034		2.235	1.16314		2.235	1.01024
		2.237	1.72026		2.237	1.16384		2.237	1.01134
		2.239	1.7208		2.239	1.16432		2.239	1.01152
		2.241	1.721		2.241	1.16478		2.241	1.01228
		2.243	1.72044		2.243	1.16522		2.243	1.01328
		2.245	1.72044		2.245	1.16606		2.245	1.01344
		2.247	1.72024		2.247	1.16628		2.247	1.01314
		2.249	1.72014		2.249	1.16676		2.249	1.0143
		2.251	1.72		2.251	1.16672		2.251	1.01464
		2.253	1.71916		2.253	1.16704		2.253	1.01512
		2.255	1.71906		2.255	1.16758		2.255	1.01684
		2.257	1.71928		2.257	1.16892		2.257	1.01728
		2.259	1.71934		2.259	1.16872		2.259	1.0174
		2.261	1.71898		2.261	1.1691		2.261	1.0176
		2.263	1.71904		2.263	1.16922		2.263	1.0172
		2.265	1.71954		2.265	1.1695		2.265	1.01776
		2.267	1.71926		2.267	1.17032		2.267	1.01778
		2.269	1.71936		2.269	1.17044		2.269	1.01922
		2.271	1.71928		2.271	1.1709		2.271	1.02014
		2.273	1.71914		2.273	1.17096		2.273	1.02038
		2.275	1.7191		2.275	1.1712		2.275	1.02116
		2.277	1.71854		2.277	1.17188		2.277	1.02162
		2.279	1.718		2.279	1.17236		2.279	1.02302
		2.281	1.7185		2.281	1.17248		2.281	1.02398
		2.283	1.71842		2.283	1.17244		2.283	1.02342
		2.285	1.71816		2.285	1.1725		2.285	1.02466
		2.287	1.71748		2.287	1.1733		2.287	1.02452
		2.289	1.71606		2.289	1.17326		2.289	1.02616
		2.291	1.71604		2.291	1.17348		2.291	1.0265
		2.293	1.71624		2.293	1.17396		2.293	1.02722
		2.295	1.71634		2.295	1.1744		2.295	1.02752
		2.297	1.71532		2.297	1.1747		2.297	1.02874
		2.299	1.71518		2.299	1.17548		2.299	1.02882
		2.301	1.71468		2.301	1.17584		2.301	1.02854
		2.303	1.71438		2.303	1.17616		2.303	1.02968
		2.305	1.7139		2.305	1.17644		2.305	1.03048
		2.307	1.7138		2.307	1.17666		2.307	1.03252
		2.309	1.71358		2.309	1.17692		2.309	1.03442
		2.311	1.71308		2.311	1.17718		2.311	1.03658
		2.313	1.7128		2.313	1.17744		2.313	1.03772
		2.315	1.71234		2.315	1.17776		2.315	1.03796
		2.317	1.71166		2.317	1.17766		2.317	1.03838
		2.319	1.71138		2.319	1.17792		2.319	1.0383
		2.321	1.71112		2.321	1.17796		2.321	1.03934
		2.323	1.71022		2.323	1.1788		2.323	1.04002
		2.325	1.71042		2.325	1.17868		2.325	1.04098
		2.327	1.7098		2.327	1.1796		2.327	1.04326
		2.329	1.70892		2.329	1.18024		2.329	1.0447
		2.331	1.70958		2.331	1.1811		2.331	1.04556
		2.333	1.70982		2.333	1.1815		2.333	1.04628
		2.335	1.70966		2.335	1.18192		2.335	1.0474
		2.337	1.70946		2.337	1.18216		2.337	1.04814
		2.339	1.70926		2.339	1.18256		2.339	1.0486
		2.341	1.70858		2.341	1.183		2.341	1.04946
		2.343	1.70842		2.343	1.18338		2.343	1.04958
		2.345	1.70764		2.345	1.18392		2.345	1.05014
		2.347	1.7068		2.347	1.18424		2.347	1.05124
		2.349	1.7065		2.349	1.18452		2.349	1.05126
		2.351	1.70606		2.351	1.18564		2.351	1.05294
		2.353	1.7059		2.353	1.18642		2.353	1.05372
		2.355	1.70522		2.355	1.18676		2.355	1.05316
		2.357	1.70478		2.357	1.18716		2.357	1.05356
		2.359	1.70408		2.359	1.18742		2.359	1.05486
		2.361	1.70404		2.361	1.18792		2.361	1.05608
		2.363	1.70476		2.363	1.18826		2.363	1.05696
		2.365	1.70408		2.365	1.18906		2.365	1.05792
		2.367	1.70362		2.367	1.18926		2.367	1.05886
		2.369	1.70326		2.369	1.18996		2.369	1.0598
		2.371	1.70274		2.371	1.1902		2.371	1.05992
		2.373	1.70236		2.373	1.1909		2.373	1.0607
		2.375	1.70236		2.375	1.19178		2.375	1.0618
		2.377	1.702		2.377	1.19236		2.377	1.0631
		2.379	1.7015		2.379	1.19268		2.379	1.0638
		2.381	1.70088		2.381	1.1932		2.381	1.06462
		2.383	1.70082		2.383	1.19392		2.383	1.06508
		2.385	1.70042		2.385	1.1946		2.385	1.06528
		2.387	1.70008		2.387	1.19486		2.387	1.06624
		2.389	1.69992		2.389	1.19598		2.389	1.06654
		2.391	1.69892		2.391	1.19678		2.391	1.06762
		2.393	1.69888		2.393	1.19728		2.393	1.0686
		2.395	1.69852		2.395	1.1973		2.395	1.06968
		2.397	1.69858		2.397	1.19734		2.397	1.0714
		2.399	1.69862		2.399	1.19756		2.399	1.07316
		2.401	1.69894		2.401	1.19784		2.401	1.07504
		2.403	1.69898		2.403	1.19828		2.403	1.0757
		2.405	1.6985		2.405	1.19856		2.405	1.07642
		2.407	1.69834		2.407	1.19958		2.407	1.07624
		2.409	1.69816		2.409	1.20032		2.409	1.07632
		2.411	1.69756		2.411	1.20088		2.411	1.07618
		2.413	1.69738		2.413	1.2013		2.413	1.07696
		2.415	1.69688		2.415	1.20176		2.415	1.07764
		2.417	1.6963		2.417	1.20232		2.417	1.07866
		2.419	1.69602		2.419	1.2027		2.419	1.07946
		2.421	1.69554		2.421	1.20338		2.421	1.08056
		2.423	1.69552		2.423	1.2034		2.423	1.08092
		2.425	1.6946		2.425	1.20412		2.425	1.08188
		2.427	1.69438		2.427	1.20402		2.427	1.08142
		2.429	1.69466		2.429	1.20424		2.429	1.08228
		2.431	1.69368		2.431	1.2049		2.431	1.08266
		2.433	1.69266		2.433	1.20558		2.433	1.08224
		2.435	1.69228		2.435	1.20606		2.435	1.0822
		2.437	1.69142		2.437	1.20638		2.437	1.08294
		2.439	1.6911		2.439	1.20748		2.439	1.08446
		2.441	1.6914		2.441	1.2081		2.441	1.08478
		2.443	1.6909		2.443	1.20848		2.443	1.08552
		2.445	1.69118		2.445	1.20876		2.445	1.08694
		2.447	1.69142		2.447	1.2095		2.447	1.08768
		2.449	1.69132		2.449	1.20966		2.449	1.08816
		2.451	1.69116		2.451	1.20956		2.451	1.0887
		2.453	1.69076		2.453	1.20966		2.453	1.08956
		2.455	1.69054		2.455	1.21008		2.455	1.09092
		2.457	1.68976		2.457	1.21014		2.457	1.09146
		2.459	1.68914		2.459	1.21072		2.459	1.0922
		2.461	1.68882		2.461	1.21124		2.461	1.0929
		2.463	1.68726		2.463	1.21166		2.463	1.09398
		2.465	1.68684		2.465	1.21196		2.465	1.0937
		2.467	1.68686		2.467	1.21214		2.467	1.0936
		2.469	1.68614		2.469	1.21212		2.469	1.09338
		2.471	1.68558		2.471	1.21262		2.471	1.09484
		2.473	1.68496		2.473	1.21328		2.473	1.09606
		2.475	1.68456		2.475	1.21346		2.475	1.09558
		2.477	1.68378		2.477	1.21378		2.477	1.09662
		2.479	1.68372		2.479	1.2144		2.479	1.09666
		2.481	1.68342		2.481	1.21462		2.481	1.09772
		2.483	1.68288		2.483	1.21498		2.483	1.09888
		2.485	1.6829		2.485	1.21546		2.485	1.10018
		2.487	1.68216		2.487	1.21578		2.487	1.10078
		2.489	1.68188		2.489	1.21606		2.489	1.10232
		2.491	1.68158		2.491	1.21662		2.491	1.10188
		2.493	1.68072		2.493	1.21698		2.493	1.10186
		2.495	1.68038		2.495	1.21728		2.495	1.10208
		2.497	1.67986		2.497	1.21786		2.497	1.10248
		2.499	1.67916		2.499	1.21822		2.499	1.10306
		2.501	1.67786		2.501	1.21888		2.501	1.10324
		2.503	1.67684		2.503	1.21958		2.503	1.1041
		2.505	1.67606		2.505	1.21998		2.505	1.10524
		2.507	1.67596		2.507	1.22006		2.507	1.10576
		2.509	1.67516		2.509	1.22		2.509	1.10644
		2.511	1.67474		2.511	1.22022		2.511	1.10752
		2.513	1.67372		2.513	1.22076		2.513	1.10828
		2.515	1.6737		2.515	1.22132		2.515	1.10912
		2.517	1.67314		2.517	1.22198		2.517	1.10992
		2.519	1.67302		2.519	1.22252		2.519	1.11048
		2.521	1.67264		2.521	1.22288		2.521	1.11054
		2.523	1.6721		2.523	1.22406		2.523	1.1114
		2.525	1.67196		2.525	1.22458		2.525	1.1121
		2.527	1.6713		2.527	1.22526		2.527	1.1131
		2.529	1.67014		2.529	1.22582		2.529	1.11362
		2.531	1.66944		2.531	1.22638		2.531	1.11522
		2.533	1.66974		2.533	1.22672		2.533	1.11638
		2.535	1.66962		2.535	1.22706		2.535	1.11708
		2.537	1.66888		2.537	1.22762		2.537	1.11708
		2.539	1.66804		2.539	1.22778		2.539	1.1173
		2.541	1.66654		2.541	1.22768		2.541	1.11852
		2.543	1.66632		2.543	1.22776		2.543	1.1192
		2.545	1.66564		2.545	1.228		2.545	1.11942
		2.547	1.66538		2.547	1.22852		2.547	1.11956
		2.549	1.6646		2.549	1.22904		2.549	1.12076
		2.551	1.66396		2.551	1.23		2.551	1.12192
		2.553	1.6635		2.553	1.23068		2.553	1.1231
		2.555	1.66288		2.555	1.23144		2.555	1.1233
		2.557	1.66218		2.557	1.23208		2.557	1.12418
		2.559	1.66162		2.559	1.2327		2.559	1.12474
		2.561	1.6611		2.561	1.23314		2.561	1.1246
		2.563	1.661		2.563	1.23394		2.563	1.1247
		2.565	1.6607		2.565	1.2342		2.565	1.1254
		2.567	1.65966		2.567	1.2351		2.567	1.12636
		2.569	1.65908		2.569	1.23644		2.569	1.12674
		2.571	1.65908		2.571	1.23738		2.571	1.12734
		2.573	1.65818		2.573	1.23754		2.573	1.128
		2.575	1.65766		2.575	1.23788		2.575	1.12868
		2.577	1.65694		2.577	1.23838		2.577	1.12878
		2.579	1.65598		2.579	1.23876		2.579	1.12936
		2.581	1.65512		2.581	1.2395		2.581	1.12924
		2.583	1.65454		2.583	1.24022		2.583	1.12952
		2.585	1.65404		2.585	1.24046		2.585	1.13068
		2.587	1.65342		2.587	1.24094		2.587	1.13168
		2.589	1.65338		2.589	1.2415		2.589	1.13126
		2.591	1.65288		2.591	1.24186		2.591	1.13306
		2.593	1.65268		2.593	1.24254		2.593	1.13422
		2.595	1.65208		2.595	1.24374		2.595	1.13538
		2.597	1.65162		2.597	1.24416		2.597	1.13594
		2.599	1.65112		2.599	1.24494		2.599	1.1362
		2.601	1.6513		2.601	1.24532		2.601	1.13658
		2.603	1.65098		2.603	1.2457		2.603	1.13758
		2.605	1.65124		2.605	1.2465		2.605	1.13738
		2.607	1.65002		2.607	1.24658		2.607	1.13928
		2.609	1.64952		2.609	1.24732		2.609	1.13982
		2.611	1.64942		2.611	1.2476		2.611	1.14022
		2.613	1.64932		2.613	1.24798		2.613	1.1412
		2.615	1.64866		2.615	1.24848		2.615	1.14134
		2.617	1.64876		2.617	1.2492		2.617	1.14238
		2.619	1.64774		2.619	1.24944		2.619	1.1435
		2.621	1.64706		2.621	1.25022		2.621	1.1441
		2.623	1.64704		2.623	1.25038		2.623	1.14526
		2.625	1.6466		2.625	1.25072		2.625	1.146
		2.627	1.64672		2.627	1.25116		2.627	1.14678
		2.629	1.64662		2.629	1.2518		2.629	1.14694
		2.631	1.64634		2.631	1.25216		2.631	1.14668
		2.633	1.6456		2.633	1.25276		2.633	1.14768
		2.635	1.64498		2.635	1.25344		2.635	1.14848
		2.637	1.64454		2.637	1.2541		2.637	1.14926
		2.639	1.64426		2.639	1.25462		2.639	1.15
		2.641	1.644		2.641	1.2559		2.641	1.15034
		2.643	1.64352		2.643	1.25708		2.643	1.15054
		2.645	1.64292		2.645	1.2579		2.645	1.1507
		2.647	1.64208		2.647	1.25834		2.647	1.15162
		2.649	1.64164		2.649	1.25886		2.649	1.15182
		2.651	1.641		2.651	1.259		2.651	1.1518
		2.653	1.64064		2.653	1.25964		2.653	1.15228
		2.655	1.6403		2.655	1.25968		2.655	1.15418
		2.657	1.63976		2.657	1.26034		2.657	1.1544
		2.659	1.63984		2.659	1.26086		2.659	1.15482
		2.661	1.63918		2.661	1.2617		2.661	1.15568
		2.663	1.63864		2.663	1.26224		2.663	1.15606
		2.665	1.638		2.665	1.26296		2.665	1.15714
		2.667	1.63792		2.667	1.26338		2.667	1.1576
		2.669	1.6378		2.669	1.26368		2.669	1.15858
		2.671	1.63676		2.671	1.26408		2.671	1.15918
		2.673	1.63652		2.673	1.26494		2.673	1.16
		2.675	1.636		2.675	1.26554		2.675	1.1604
		2.677	1.6361		2.677	1.26576		2.677	1.16138
		2.679	1.6357		2.679	1.26658		2.679	1.16222
		2.681	1.6355		2.681	1.2669		2.681	1.16308
		2.683	1.63524		2.683	1.26724		2.683	1.16424
		2.685	1.6343		2.685	1.2685		2.685	1.16484
		2.687	1.63344		2.687	1.26902		2.687	1.16538
		2.689	1.63278		2.689	1.26912		2.689	1.16636
		2.691	1.63256		2.691	1.26962		2.691	1.16608
		2.693	1.6321		2.693	1.2697		2.693	1.16616
		2.695	1.63122		2.695	1.26998		2.695	1.1657
		2.697	1.63058		2.697	1.27048		2.697	1.16574
		2.699	1.63024		2.699	1.27086		2.699	1.16646
		2.701	1.62948		2.701	1.27158		2.701	1.16744
		2.703	1.62944		2.703	1.27232		2.703	1.16792
		2.705	1.62896		2.705	1.27266		2.705	1.1685
		2.707	1.62882		2.707	1.27362		2.707	1.1682
		2.709	1.62844		2.709	1.27414		2.709	1.16832
		2.711	1.62756		2.711	1.27472		2.711	1.16868
		2.713	1.6272		2.713	1.27548		2.713	1.16886
		2.715	1.62638		2.715	1.27596		2.715	1.17006
		2.717	1.62548		2.717	1.27634		2.717	1.16974
		2.719	1.62538		2.719	1.27726		2.719	1.1698
		2.721	1.62494		2.721	1.27732		2.721	1.17072
		2.723	1.62412		2.723	1.2777		2.723	1.17034
		2.725	1.62336		2.725	1.27844		2.725	1.17026
		2.727	1.62256		2.727	1.27878		2.727	1.17076
		2.729	1.62208		2.729	1.27936		2.729	1.17162
		2.731	1.62232		2.731	1.28006		2.731	1.17272
		2.733	1.6217		2.733	1.2806		2.733	1.17374
		2.735	1.62126		2.735	1.2807		2.735	1.17426
		2.737	1.62106		2.737	1.28122		2.737	1.17476
		2.739	1.62054		2.739	1.28222		2.739	1.17526
		2.741	1.6204		2.741	1.28274		2.741	1.1759
		2.743	1.61996		2.743	1.28318		2.743	1.17696
		2.745	1.61966		2.745	1.28344		2.745	1.17812
		2.747	1.61934		2.747	1.2841		2.747	1.17824
		2.749	1.61902		2.749	1.28516		2.749	1.17922
		2.751	1.61884		2.751	1.2861		2.751	1.17976
		2.753	1.61862		2.753	1.2862		2.753	1.1796
		2.755	1.6182		2.755	1.28694		2.755	1.17998
		2.757	1.61834		2.757	1.2873		2.757	1.18014
		2.759	1.61782		2.759	1.28802		2.759	1.18138
		2.761	1.61748		2.761	1.28818		2.761	1.18266
		2.763	1.61746		2.763	1.28826		2.763	1.18288
		2.765	1.61734		2.765	1.28872		2.765	1.1834
		2.767	1.61726		2.767	1.28918		2.767	1.18418
		2.769	1.61684		2.769	1.28974		2.769	1.18432
		2.771	1.61658		2.771	1.28984		2.771	1.18486
		2.773	1.61612		2.773	1.29008		2.773	1.18468
		2.775	1.61602		2.775	1.29094		2.775	1.18556
		2.777	1.61536		2.777	1.29144		2.777	1.1857
		2.779	1.61518		2.779	1.2919		2.779	1.18568
		2.781	1.61476		2.781	1.29282		2.781	1.1864
		2.783	1.61454		2.783	1.29336		2.783	1.1869
		2.785	1.61464		2.785	1.2931		2.785	1.18708
		2.787	1.61502		2.787	1.29378		2.787	1.18744
		2.789	1.61448		2.789	1.29456		2.789	1.1886
		2.791	1.6143		2.791	1.29524		2.791	1.18966
		2.793	1.6138		2.793	1.2958		2.793	1.19048
		2.795	1.61416		2.795	1.2963		2.795	1.1916
		2.797	1.61374		2.797	1.2972		2.797	1.19168
		2.799	1.61324		2.799	1.2977		2.799	1.19218
		2.801	1.61362		2.801	1.29788		2.801	1.19254
		2.803	1.61276		2.803	1.29814		2.803	1.19248
		2.805	1.61258		2.805	1.2989		2.805	1.19296
		2.807	1.61266		2.807	1.29934		2.807	1.19318
		2.809	1.61284		2.809	1.30014		2.809	1.1944
		2.811	1.61314		2.811	1.30104		2.811	1.19536
		2.813	1.61226		2.813	1.3013		2.813	1.19598
		2.815	1.61216		2.815	1.30208		2.815	1.1967
		2.817	1.61246		2.817	1.30252		2.817	1.19706
		2.819	1.61178		2.819	1.30284		2.819	1.19792
		2.821	1.61188		2.821	1.3036		2.821	1.19848
		2.823	1.61188		2.823	1.30418		2.823	1.19996
		2.825	1.61168		2.825	1.30462		2.825	1.20102
		2.827	1.61184		2.827	1.30532		2.827	1.2009
		2.829	1.61176		2.829	1.30568		2.829	1.20094
		2.831	1.61098		2.831	1.30574		2.831	1.20082
		2.833	1.61054		2.833	1.30636		2.833	1.20086
		2.835	1.61094		2.835	1.30712		2.835	1.20148
		2.837	1.6106		2.837	1.30732		2.837	1.2024
		2.839	1.61036		2.839	1.30726		2.839	1.20292
		2.841	1.61006		2.841	1.30744		2.841	1.20358
		2.843	1.60946		2.843	1.30794		2.843	1.20372
		2.845	1.60942		2.845	1.30888		2.845	1.2037
		2.847	1.60924		2.847	1.3094		2.847	1.205
		2.849	1.6094		2.849	1.30966		2.849	1.20488
		2.851	1.6093		2.851	1.31012		2.851	1.20526
		2.853	1.60854		2.853	1.31114		2.853	1.2064
		2.855	1.6085		2.855	1.31176		2.855	1.20632
		2.857	1.60842		2.857	1.31224		2.857	1.20758
		2.859	1.60798		2.859	1.31246		2.859	1.20708
		2.861	1.60786		2.861	1.31292		2.861	1.2075
		2.863	1.60786		2.863	1.31388		2.863	1.20842
		2.865	1.6075		2.865	1.31446		2.865	1.20906
		2.867	1.60668		2.867	1.31504		2.867	1.20952
		2.869	1.606		2.869	1.31536		2.869	1.21078
		2.871	1.60584		2.871	1.31594		2.871	1.2117
		2.873	1.60588		2.873	1.3167		2.873	1.21202
		2.875	1.60524		2.875	1.31694		2.875	1.21272
		2.877	1.60496		2.877	1.31768		2.877	1.21274
		2.879	1.60472		2.879	1.31744		2.879	1.21358
		2.881	1.60438		2.881	1.31762		2.881	1.21418
		2.883	1.60398		2.883	1.31792		2.883	1.2144
		2.885	1.60368		2.885	1.31854		2.885	1.21528
		2.887	1.60324		2.887	1.31884		2.887	1.21608
		2.889	1.60326		2.889	1.31938		2.889	1.21606
		2.891	1.6027		2.891	1.31954		2.891	1.21684
		2.893	1.60288		2.893	1.32036		2.893	1.21688
		2.895	1.60244		2.895	1.32104		2.895	1.2181
		2.897	1.60214		2.897	1.3215		2.897	1.21946
		2.899	1.60236		2.899	1.32196		2.899	1.22
		2.901	1.60158		2.901	1.32274		2.901	1.2208
		2.903	1.60194		2.903	1.32322		2.903	1.22184
		2.905	1.6018		2.905	1.32364		2.905	1.22304
		2.907	1.60116		2.907	1.32416		2.907	1.22438
		2.909	1.6014		2.909	1.32412		2.909	1.22556
		2.911	1.60138		2.911	1.32436		2.911	1.22604
		2.913	1.6013		2.913	1.32484		2.913	1.22644
		2.915	1.6014		2.915	1.32504		2.915	1.22692
		2.917	1.60126		2.917	1.32562		2.917	1.22808
		2.919	1.60144		2.919	1.32574		2.919	1.22876
		2.921	1.60126		2.921	1.32632		2.921	1.22926
		2.923	1.60066		2.923	1.32676		2.923	1.22964
		2.925	1.60054		2.925	1.32726		2.925	1.22978
		2.927	1.5997		2.927	1.32742		2.927	1.2304
		2.929	1.59942		2.929	1.32786		2.929	1.23092
		2.931	1.59914		2.931	1.3288		2.931	1.23214
		2.933	1.5995		2.933	1.32864		2.933	1.23268
		2.935	1.59898		2.935	1.32916		2.935	1.23278
		2.937	1.59866		2.937	1.32992		2.937	1.23374
		2.939	1.5985		2.939	1.33056		2.939	1.2349
		2.941	1.5986		2.941	1.33104		2.941	1.2352
		2.943	1.59872		2.943	1.33122		2.943	1.23612
		2.945	1.5985		2.945	1.33134		2.945	1.23772
		2.947	1.5982		2.947	1.33186		2.947	1.23814
		2.949	1.59774		2.949	1.3324		2.949	1.23928
		2.951	1.59796		2.951	1.33306		2.951	1.2402
		2.953	1.59832		2.953	1.3334		2.953	1.24058
		2.955	1.5985		2.955	1.33368		2.955	1.24114
		2.957	1.59784		2.957	1.33406		2.957	1.24138
		2.959	1.59794		2.959	1.33432		2.959	1.24242
		2.961	1.59776		2.961	1.33524		2.961	1.24234
		2.963	1.59698		2.963	1.33556		2.963	1.24348
		2.965	1.59692		2.965	1.3357		2.965	1.2439
		2.967	1.59682		2.967	1.33566		2.967	1.24494
		2.969	1.59746		2.969	1.33602		2.969	1.2456
		2.971	1.5976		2.971	1.33626		2.971	1.24526
		2.973	1.59746		2.973	1.33644		2.973	1.24584
		2.975	1.59728		2.975	1.33666		2.975	1.2462
		2.977	1.59738		2.977	1.33684		2.977	1.24756
		2.979	1.5971		2.979	1.33772		2.979	1.2482
		2.981	1.59732		2.981	1.33824		2.981	1.24862
		2.983	1.59714		2.983	1.33886		2.983	1.24938
		2.985	1.59698		2.985	1.33952		2.985	1.2491
		2.987	1.59728		2.987	1.34016		2.987	1.24968
		2.989	1.5968		2.989	1.3409		2.989	1.2505
		2.991	1.5972		2.991	1.34124		2.991	1.25082
		2.993	1.59706		2.993	1.34152		2.993	1.25258
		2.995	1.59726		2.995	1.34206		2.995	1.25304
		2.997	1.59772		2.997	1.34228		2.997	1.25408
		2.999	1.5973		2.999	1.34274		2.999	1.25474
		3.001	1.5975		3.001	1.34282		3.001	1.25468
		3.003	1.59688		3.003	1.34312		3.003	1.25458
		3.005	1.59632		3.005	1.34348		3.005	1.25528
		3.007	1.59618		3.007	1.34386		3.007	1.25542
		3.009	1.5956		3.009	1.34452		3.009	1.25498
		3.011	1.59534		3.011	1.34484		3.011	1.25536
		3.013	1.59536		3.013	1.34544		3.013	1.25578
		3.015	1.59502		3.015	1.34618		3.015	1.25674
		3.017	1.5946		3.017	1.34652		3.017	1.25726
		3.019	1.5943		3.019	1.3473		3.019	1.25844
		3.021	1.59422		3.021	1.34752		3.021	1.25852
		3.023	1.59426		3.023	1.3481		3.023	1.25906
		3.025	1.5938		3.025	1.3485		3.025	1.26014
		3.027	1.59402		3.027	1.34908		3.027	1.2606
		3.029	1.59404		3.029	1.34952		3.029	1.26164
		3.031	1.5941		3.031	1.34962		3.031	1.26292
		3.033	1.59408		3.033	1.35028		3.033	1.26346
		3.035	1.59436		3.035	1.3506		3.035	1.2646
		3.037	1.59456		3.037	1.35104		3.037	1.26498
		3.039	1.59468		3.039	1.3515		3.039	1.26512
		3.041	1.59446		3.041	1.35196		3.041	1.26566
		3.043	1.59478		3.043	1.35244		3.043	1.2661
		3.045	1.5948		3.045	1.35296		3.045	1.26594
		3.047	1.59498		3.047	1.35322		3.047	1.26656
		3.049	1.59492		3.049	1.35356		3.049	1.2672
		3.051	1.59434		3.051	1.35366		3.051	1.2674
		3.053	1.59444		3.053	1.35388		3.053	1.26868
		3.055	1.594		3.055	1.35406		3.055	1.26946
		3.057	1.59428		3.057	1.35458		3.057	1.27024
		3.059	1.59412		3.059	1.35548		3.059	1.27104
		3.061	1.594		3.061	1.3558		3.061	1.27246
		3.063	1.59412		3.063	1.35582		3.063	1.27314
		3.065	1.5941		3.065	1.35646		3.065	1.27378
		3.067	1.59448		3.067	1.35728		3.067	1.27404
		3.069	1.59434		3.069	1.35768		3.069	1.27482
		3.071	1.5941		3.071	1.35858		3.071	1.27566
		3.073	1.59418		3.073	1.35902		3.073	1.27716
		3.075	1.59432		3.075	1.35942		3.075	1.2781
		3.077	1.59452		3.077	1.35954		3.077	1.27854
		3.079	1.5947		3.079	1.36012		3.079	1.27966
		3.081	1.59462		3.081	1.36068		3.081	1.28042
		3.083	1.59472		3.083	1.361		3.083	1.28182
		3.085	1.59428		3.085	1.36104		3.085	1.28258
		3.087	1.59374		3.087	1.36158		3.087	1.28302
		3.089	1.59402		3.089	1.3617		3.089	1.28354
		3.091	1.5938		3.091	1.36248		3.091	1.28458
		3.093	1.59392		3.093	1.36286		3.093	1.28448
		3.095	1.59378		3.095	1.36306		3.095	1.28474
		3.097	1.59408		3.097	1.36346		3.097	1.28536
		3.099	1.59408		3.099	1.3639		3.099	1.28594
		3.101	1.59412		3.101	1.3646		3.101	1.28698
		3.103	1.5944		3.103	1.3652		3.103	1.28796
		3.105	1.59476		3.105	1.36546		3.105	1.28828
		3.107	1.59482		3.107	1.36576		3.107	1.28916
		3.109	1.59478		3.109	1.36586		3.109	1.2904
		3.111	1.5947		3.111	1.3664		3.111	1.29114
		3.113	1.59498		3.113	1.36658		3.113	1.29184
		3.115	1.59474		3.115	1.36662		3.115	1.29232
		3.117	1.59434		3.117	1.36688		3.117	1.29358
		3.119	1.59456		3.119	1.36744		3.119	1.29354
		3.121	1.59462		3.121	1.36774		3.121	1.2949
		3.123	1.59506		3.123	1.36786		3.123	1.29528
		3.125	1.59554		3.125	1.368		3.125	1.29572
		3.127	1.59578		3.127	1.3682		3.127	1.29656
		3.129	1.59586		3.129	1.36832		3.129	1.29756
		3.131	1.59574		3.131	1.36866		3.131	1.29784
		3.133	1.59552		3.133	1.36932		3.133	1.29814
		3.135	1.59516		3.135	1.36934		3.135	1.29838
		3.137	1.59544		3.137	1.36944		3.137	1.29898
		3.139	1.59548		3.139	1.36976		3.139	1.29916
		3.141	1.59542		3.141	1.37002		3.141	1.30022
		3.143	1.59536		3.143	1.37046		3.143	1.30076
		3.145	1.59504		3.145	1.37084		3.145	1.30224
		3.147	1.59506		3.147	1.37096		3.147	1.30264
		3.149	1.595		3.149	1.37096		3.149	1.30352
		3.151	1.59532		3.151	1.37094		3.151	1.3044
		3.153	1.59526		3.153	1.37132		3.153	1.30406
		3.155	1.59558		3.155	1.37232		3.155	1.30524
		3.157	1.5953		3.157	1.3724		3.157	1.30582
		3.159	1.59546		3.159	1.37254		3.159	1.3062
		3.161	1.59586		3.161	1.37248		3.161	1.30676
		3.163	1.59606		3.163	1.37322		3.163	1.3073
		3.165	1.59644		3.165	1.3736		3.165	1.308
		3.167	1.59672		3.167	1.37374		3.167	1.30824
		3.169	1.59628		3.169	1.3738		3.169	1.30804
		3.171	1.59646		3.171	1.37388		3.171	1.30868
		3.173	1.59656		3.173	1.3741		3.173	1.30888
		3.175	1.59644		3.175	1.37454		3.175	1.30996
		3.177	1.59662		3.177	1.37528		3.177	1.31024
		3.179	1.59676		3.179	1.37564		3.179	1.31088
		3.181	1.59674		3.181	1.37582		3.181	1.3113
		3.183	1.59686		3.183	1.37606		3.183	1.31046
		3.185	1.59714		3.185	1.37646		3.185	1.31134
		3.187	1.59764		3.187	1.37628		3.187	1.31196
		3.189	1.59788		3.189	1.37634		3.189	1.31254
		3.191	1.59826		3.191	1.37658		3.191	1.31302
		3.193	1.59836		3.193	1.37668		3.193	1.31368
		3.195	1.5985		3.195	1.37678		3.195	1.31372
		3.197	1.59834		3.197	1.37702		3.197	1.31312
		3.199	1.59872		3.199	1.37698		3.199	1.31426
		3.201	1.59854		3.201	1.37694		3.201	1.31442
		3.203	1.59876		3.203	1.37684		3.203	1.31498
		3.205	1.59868		3.205	1.37718		3.205	1.31614
		3.207	1.59888		3.207	1.37746		3.207	1.31682
		3.209	1.59852		3.209	1.37788		3.209	1.31732
		3.211	1.59884		3.211	1.37798		3.211	1.31798
		3.213	1.5994		3.213	1.37826		3.213	1.31928
		3.215	1.6004		3.215	1.37846		3.215	1.31966
		3.217	1.60054		3.217	1.37874		3.217	1.31946
		3.219	1.60082		3.219	1.37886		3.219	1.31998
		3.221	1.60124		3.221	1.37924		3.221	1.32104
		3.223	1.60134		3.223	1.37934		3.223	1.3216
		3.225	1.60152		3.225	1.37992		3.225	1.32158
		3.227	1.60192		3.227	1.38014		3.227	1.32248
		3.229	1.6021		3.229	1.38024		3.229	1.3227
		3.231	1.60268		3.231	1.3806		3.231	1.32248
		3.233	1.60298		3.233	1.38066		3.233	1.32312
		3.235	1.60304		3.235	1.38122		3.235	1.32422
		3.237	1.6028		3.237	1.38142		3.237	1.32546
		3.239	1.60298		3.239	1.3816		3.239	1.32618
		3.241	1.60328		3.241	1.3815		3.241	1.32648
		3.243	1.60298		3.243	1.3815		3.243	1.32714
		3.245	1.6036		3.245	1.38168		3.245	1.32758
		3.247	1.60402		3.247	1.38186		3.247	1.32814
		3.249	1.60448		3.249	1.38212		3.249	1.3285
		3.251	1.60454		3.251	1.38256		3.251	1.329
		3.253	1.60462		3.253	1.38274		3.253	1.32984
		3.255	1.605		3.255	1.3824		3.255	1.32954
		3.257	1.60588		3.257	1.38272		3.257	1.33052
		3.259	1.60656		3.259	1.38268		3.259	1.33114
		3.261	1.60668		3.261	1.38314		3.261	1.33084
		3.263	1.60702		3.263	1.38324		3.263	1.3313
		3.265	1.6074		3.265	1.38318		3.265	1.3313
		3.267	1.60748		3.267	1.38352		3.267	1.33198
		3.269	1.60836		3.269	1.3841		3.269	1.3325
		3.271	1.6084		3.271	1.38418		3.271	1.3333
		3.273	1.60878		3.273	1.38426		3.273	1.33378
		3.275	1.60902		3.275	1.38436		3.275	1.33346
		3.277	1.60904		3.277	1.38436		3.277	1.33406
		3.279	1.6092		3.279	1.3844		3.279	1.33404
		3.281	1.60968		3.281	1.3846		3.281	1.33428
		3.283	1.61018		3.283	1.38494		3.283	1.335
		3.285	1.6111		3.285	1.38516		3.285	1.33572
		3.287	1.6112		3.287	1.38532		3.287	1.33566
		3.289	1.61144		3.289	1.38536		3.289	1.33612
		3.291	1.61208		3.291	1.38514		3.291	1.33634
		3.293	1.6121		3.293	1.38518		3.293	1.33674
		3.295	1.61208		3.295	1.38524		3.295	1.33714
		3.297	1.61232		3.297	1.385		3.297	1.33836
		3.299	1.61244		3.299	1.38532		3.299	1.33812
		3.301	1.61262		3.301	1.38562		3.301	1.33888
		3.303	1.61292		3.303	1.38568		3.303	1.33928
		3.305	1.6135		3.305	1.38588		3.305	1.33874
		3.307	1.6139		3.307	1.38586		3.307	1.339
		3.309	1.61478		3.309	1.38614		3.309	1.33898
		3.311	1.61498		3.311	1.38654		3.311	1.33928
		3.313	1.61484		3.313	1.38654		3.313	1.33892
		3.315	1.61468		3.315	1.38686		3.315	1.3394
		3.317	1.61546		3.317	1.3868		3.317	1.33936
		3.319	1.61588		3.319	1.38696		3.319	1.33994
		3.321	1.61632		3.321	1.38666		3.321	1.3393
		3.323	1.6166		3.323	1.38716		3.323	1.33958
		3.325	1.6175		3.325	1.38698		3.325	1.34052
		3.327	1.61754		3.327	1.38698		3.327	1.34102
		3.329	1.61754		3.329	1.38716		3.329	1.34132
		3.331	1.61784		3.331	1.38714		3.331	1.34146
		3.333	1.61832		3.333	1.38732		3.333	1.34172
		3.335	1.61856		3.335	1.38726		3.335	1.3417
		3.337	1.61916		3.337	1.38718		3.337	1.34078
		3.339	1.61952		3.339	1.3869		3.339	1.34074
		3.341	1.61938		3.341	1.38698		3.341	1.3413
		3.343	1.62014		3.343	1.38718		3.343	1.34176
		3.345	1.62054		3.345	1.38686		3.345	1.3413
		3.347	1.62032		3.347	1.38708		3.347	1.34186
		3.349	1.62064		3.349	1.38706		3.349	1.34164
		3.351	1.62132		3.351	1.387		3.351	1.34224
		3.353	1.62204		3.353	1.38694		3.353	1.34242
		3.355	1.6223		3.355	1.387		3.355	1.34348
		3.357	1.62256		3.357	1.3873		3.357	1.34334
		3.359	1.6227		3.359	1.3871		3.359	1.34328
		3.361	1.62342		3.361	1.38698		3.361	1.34368
		3.363	1.62342		3.363	1.38684		3.363	1.34402
		3.365	1.62332		3.365	1.38684		3.365	1.34446
		3.367	1.62384		3.367	1.38668		3.367	1.34472
		3.369	1.62384		3.369	1.38642		3.369	1.34536
		3.371	1.62438		3.371	1.38656		3.371	1.34594
		3.373	1.6246		3.373	1.38652		3.373	1.34576
		3.375	1.62544		3.375	1.38656		3.375	1.34606
		3.377	1.62606		3.377	1.38664		3.377	1.34634
		3.379	1.6265		3.379	1.3866		3.379	1.34702
		3.381	1.62664		3.381	1.38644		3.381	1.34742
		3.383	1.62702		3.383	1.38638		3.383	1.34774
		3.385	1.62702		3.385	1.38646		3.385	1.3475
		3.387	1.6274		3.387	1.38656		3.387	1.34786
		3.389	1.62808		3.389	1.38686		3.389	1.34724
		3.391	1.62798		3.391	1.38726		3.391	1.34774
		3.393	1.628		3.393	1.38754		3.393	1.3485
		3.395	1.62854		3.395	1.38764		3.395	1.3493
		3.397	1.62914		3.397	1.3882		3.397	1.34988
		3.399	1.62954		3.399	1.38772		3.399	1.3501
		3.401	1.63034		3.401	1.38772		3.401	1.35038
		3.403	1.6307		3.403	1.38782		3.403	1.3511
		3.405	1.63084		3.405	1.38776		3.405	1.35178
		3.407	1.63136		3.407	1.38814		3.407	1.3516
		3.409	1.63148		3.409	1.38794		3.409	1.35228
		3.411	1.63174		3.411	1.38766		3.411	1.3526
		3.413	1.63218		3.413	1.38802		3.413	1.353
		3.415	1.63234		3.415	1.38776		3.415	1.35314
		3.417	1.6326		3.417	1.38804		3.417	1.35368
		3.419	1.63274		3.419	1.38788		3.419	1.35362
		3.421	1.63334		3.421	1.38808		3.421	1.35448
		3.423	1.63366		3.423	1.38788		3.423	1.35462
		3.425	1.63376		3.425	1.38788		3.425	1.35454
		3.427	1.63426		3.427	1.38828		3.427	1.35518
		3.429	1.63508		3.429	1.3883		3.429	1.35536
		3.431	1.63506		3.431	1.38846		3.431	1.35612
		3.433	1.6354		3.433	1.38818		3.433	1.35636
		3.435	1.636		3.435	1.3884		3.435	1.35674
		3.437	1.63664		3.437	1.38858		3.437	1.35758
		3.439	1.63702		3.439	1.38868		3.439	1.35874
		3.441	1.63814		3.441	1.38894		3.441	1.35828
		3.443	1.63818		3.443	1.38886		3.443	1.3584
		3.445	1.63842		3.445	1.38926		3.445	1.35902
		3.447	1.63852		3.447	1.38922		3.447	1.35918
		3.449	1.63858		3.449	1.38914		3.449	1.36032
		3.451	1.63866		3.451	1.38918		3.451	1.36044
		3.453	1.63898		3.453	1.38904		3.453	1.36108
		3.455	1.63918		3.455	1.38948		3.455	1.36078
		3.457	1.63958		3.457	1.38934		3.457	1.36138
		3.459	1.6395		3.459	1.39002		3.459	1.3618
		3.461	1.63938		3.461	1.38992		3.461	1.36188
		3.463	1.64032		3.463	1.39002		3.463	1.36196
		3.465	1.64086		3.465	1.39054		3.465	1.36198
		3.467	1.6413		3.467	1.39068		3.467	1.36216
		3.469	1.6419		3.469	1.39076		3.469	1.36176
		3.471	1.6423		3.471	1.3908		3.471	1.36188
		3.473	1.6426		3.473	1.39094		3.473	1.36196
		3.475	1.6428		3.475	1.39062		3.475	1.363
		3.477	1.6432		3.477	1.39066		3.477	1.36306
		3.479	1.64354		3.479	1.39082		3.479	1.3626
		3.481	1.64432		3.481	1.39096		3.481	1.36338
		3.483	1.6446		3.483	1.3913		3.483	1.3634
		3.485	1.645		3.485	1.39118		3.485	1.36406
		3.487	1.64554		3.487	1.39124		3.487	1.3649
		3.489	1.64576		3.489	1.39128		3.489	1.36596
		3.491	1.64622		3.491	1.39124		3.491	1.3661
		3.493	1.647		3.493	1.39128		3.493	1.36608
		3.495	1.64736		3.495	1.39146		3.495	1.36608
		3.497	1.64694		3.497	1.3913		3.497	1.366
		3.499	1.64726		3.499	1.39164		3.499	1.36642
		3.501	1.6476		3.501	1.39156		3.501	1.36676
		3.503	1.64796		3.503	1.39176		3.503	1.36682
		3.505	1.64828		3.505	1.3918		3.505	1.36748
		3.507	1.6485		3.507	1.39172		3.507	1.36828
		3.509	1.64878		3.509	1.39202		3.509	1.36814
		3.511	1.64934		3.511	1.39214		3.511	1.36848
		3.513	1.64964		3.513	1.392		3.513	1.36894
		3.515	1.6503		3.515	1.39224		3.515	1.36906
		3.517	1.65062		3.517	1.3923		3.517	1.36948
		3.519	1.65112		3.519	1.39234		3.519	1.36994
		3.521	1.65098		3.521	1.39264		3.521	1.37048
		3.523	1.65162		3.523	1.39266		3.523	1.37014
		3.525	1.65208		3.525	1.39276		3.525	1.37104
		3.527	1.65248		3.527	1.3925		3.527	1.37148
		3.529	1.65264		3.529	1.3925		3.529	1.37196
		3.531	1.65328		3.531	1.3922		3.531	1.37256
		3.533	1.65338		3.533	1.39238		3.533	1.37318
		3.535	1.65392		3.535	1.39222		3.535	1.37348
		3.537	1.65398		3.537	1.39242		3.537	1.37346
		3.539	1.6545		3.539	1.39246		3.539	1.37342
		3.541	1.65468		3.541	1.3925		3.541	1.37402
		3.543	1.6553		3.543	1.39276		3.543	1.37484
		3.545	1.65534		3.545	1.39242		3.545	1.37506
		3.547	1.6563		3.547	1.39246		3.547	1.37502
		3.549	1.65686		3.549	1.39288		3.549	1.37482
		3.551	1.65734		3.551	1.39286		3.551	1.37494
		3.553	1.6575		3.553	1.3932		3.553	1.37508
		3.555	1.65778		3.555	1.39288		3.555	1.3757
		3.557	1.65794		3.557	1.3929		3.557	1.37578
		3.559	1.65876		3.559	1.39274		3.559	1.37636
		3.561	1.65944		3.561	1.3929		3.561	1.37682
		3.563	1.65964		3.563	1.393		3.563	1.3774
		3.565	1.66002		3.565	1.39248		3.565	1.37862
		3.567	1.6601		3.567	1.39238		3.567	1.3795
		3.569	1.66072		3.569	1.39242		3.569	1.38062
		3.571	1.66134		3.571	1.39236		3.571	1.38108
		3.573	1.662		3.573	1.393		3.573	1.38154
		3.575	1.66254		3.575	1.39366		3.575	1.382
		3.577	1.66262		3.577	1.3939		3.577	1.3821
		3.579	1.66318		3.579	1.3938		3.579	1.38324
		3.581	1.66348		3.581	1.39432		3.581	1.38336
		3.583	1.66382		3.583	1.39394		3.583	1.3836
		3.585	1.66432		3.585	1.3939		3.585	1.3843
		3.587	1.66474		3.587	1.39378		3.587	1.38464
		3.589	1.66522		3.589	1.39374		3.589	1.38518
		3.591	1.66546		3.591	1.3937		3.591	1.38558
		3.593	1.66612		3.593	1.3937		3.593	1.38612
		3.595	1.6663		3.595	1.3938		3.595	1.38716
		3.597	1.6672		3.597	1.39388		3.597	1.38808
		3.599	1.66774		3.599	1.3943		3.599	1.38872
		3.601	1.66784		3.601	1.39424		3.601	1.38916
		3.603	1.66832		3.603	1.39428		3.603	1.38908
		3.605	1.669		3.605	1.39424		3.605	1.38926
		3.607	1.66966		3.607	1.3944		3.607	1.38946
		3.609	1.67038		3.609	1.39422		3.609	1.3902
		3.611	1.67068		3.611	1.39414		3.611	1.39074
		3.613	1.67084		3.613	1.39388		3.613	1.39114
		3.615	1.67136		3.615	1.3939		3.615	1.39162
		3.617	1.67138		3.617	1.39374		3.617	1.39206
		3.619	1.67206		3.619	1.39378		3.619	1.39254
		3.621	1.6727		3.621	1.39368		3.621	1.39244
		3.623	1.67326		3.623	1.39332		3.623	1.39368
		3.625	1.67338		3.625	1.39322		3.625	1.39394
		3.627	1.67392		3.627	1.39352		3.627	1.3943
		3.629	1.67442		3.629	1.39386		3.629	1.39458
		3.631	1.6748		3.631	1.3939		3.631	1.39458
		3.633	1.6754		3.633	1.39406		3.633	1.3954
		3.635	1.67588		3.635	1.39424		3.635	1.39576
		3.637	1.67684		3.637	1.39442		3.637	1.39662
		3.639	1.67718		3.639	1.3946		3.639	1.39734
		3.641	1.67766		3.641	1.39456		3.641	1.3985
		3.643	1.6781		3.643	1.39456		3.643	1.39866
		3.645	1.67878		3.645	1.39504		3.645	1.39902
		3.647	1.6792		3.647	1.395		3.647	1.39984
		3.649	1.67968		3.649	1.39478		3.649	1.40024
		3.651	1.68018		3.651	1.39496		3.651	1.40104
		3.653	1.68102		3.653	1.39486		3.653	1.40118
		3.655	1.68158		3.655	1.39502		3.655	1.40218
		3.657	1.68222		3.657	1.395		3.657	1.40266
		3.659	1.6826		3.659	1.39478		3.659	1.40326
		3.661	1.68328		3.661	1.39498		3.661	1.40374
		3.663	1.68366		3.663	1.39506		3.663	1.40454
		3.665	1.68422		3.665	1.39526		3.665	1.40526
		3.667	1.68476		3.667	1.39568		3.667	1.4056
		3.669	1.68554		3.669	1.39554		3.669	1.40606
		3.671	1.68566		3.671	1.39576		3.671	1.40586
		3.673	1.68618		3.673	1.39526		3.673	1.40638
		3.675	1.68704		3.675	1.3949		3.675	1.40656
		3.677	1.6877		3.677	1.39486		3.677	1.40746
		3.679	1.68814		3.679	1.39474		3.679	1.40754
		3.681	1.68858		3.681	1.39432		3.681	1.40836
		3.683	1.68894		3.683	1.39458		3.683	1.40966
		3.685	1.68944		3.685	1.39484		3.685	1.40976
		3.687	1.68968		3.687	1.39504		3.687	1.41014
		3.689	1.6902		3.689	1.39484		3.689	1.41058
		3.691	1.69072		3.691	1.39468		3.691	1.41122
		3.693	1.69104		3.693	1.39466		3.693	1.41136
		3.695	1.69192		3.695	1.39446		3.695	1.41136
		3.697	1.69254		3.697	1.39436		3.697	1.4118
		3.699	1.69326		3.699	1.39422		3.699	1.41216
		3.701	1.69418		3.701	1.39448		3.701	1.41354
		3.703	1.69504		3.703	1.39462		3.703	1.41446
		3.705	1.69584		3.705	1.39432		3.705	1.41464
		3.707	1.69634		3.707	1.39474		3.707	1.4153
		3.709	1.69718		3.709	1.39476		3.709	1.4156
		3.711	1.69788		3.711	1.39504		3.711	1.41608
		3.713	1.69906		3.713	1.3954		3.713	1.41686
		3.715	1.69964		3.715	1.39566		3.715	1.41718
		3.717	1.7008		3.717	1.39584		3.717	1.41744
		3.719	1.7012		3.719	1.3958		3.719	1.41846
		3.721	1.70182		3.721	1.39574		3.721	1.41872
		3.723	1.70232		3.723	1.39624		3.723	1.41944
		3.725	1.70292		3.725	1.39674		3.725	1.42014
		3.727	1.7036		3.727	1.39662		3.727	1.42022
		3.729	1.7042		3.729	1.39646		3.729	1.42106
		3.731	1.7051		3.731	1.39672		3.731	1.42178
		3.733	1.70588		3.733	1.39646		3.733	1.4217
		3.735	1.70642		3.735	1.39636		3.735	1.42254
		3.737	1.70692		3.737	1.39602		3.737	1.42226
		3.739	1.70728		3.739	1.3961		3.739	1.42232
		3.741	1.70822		3.741	1.39614		3.741	1.42298
		3.743	1.70928		3.743	1.39614		3.743	1.42362
		3.745	1.71008		3.745	1.39634		3.745	1.42424
		3.747	1.71052		3.747	1.396		3.747	1.42492
		3.749	1.71108		3.749	1.39638		3.749	1.42542
		3.751	1.71136		3.751	1.39648		3.751	1.42564
		3.753	1.712		3.753	1.39656		3.753	1.42682
		3.755	1.71288		3.755	1.39652		3.755	1.42672
		3.757	1.71348		3.757	1.39662		3.757	1.4269
		3.759	1.71408		3.759	1.39684		3.759	1.42772
		3.761	1.71468		3.761	1.39686		3.761	1.42862
		3.763	1.71536		3.763	1.39682		3.763	1.4286
		3.765	1.71622		3.765	1.39712		3.765	1.42868
		3.767	1.71696		3.767	1.39704		3.767	1.42932
		3.769	1.71728		3.769	1.39732		3.769	1.42986
		3.771	1.71818		3.771	1.39724		3.771	1.43046
		3.773	1.7188		3.773	1.3974		3.773	1.43138
		3.775	1.7193		3.775	1.3978		3.775	1.4319
		3.777	1.71994		3.777	1.39788		3.777	1.43212
		3.779	1.72088		3.779	1.39808		3.779	1.43262
		3.781	1.7217		3.781	1.39816		3.781	1.4323
		3.783	1.72258		3.783	1.398		3.783	1.4325
		3.785	1.7236		3.785	1.39802		3.785	1.43308
		3.787	1.72466		3.787	1.39812		3.787	1.43368
		3.789	1.72514		3.789	1.39848		3.789	1.4342
		3.791	1.726		3.791	1.39856		3.791	1.43398
		3.793	1.72694		3.793	1.39862		3.793	1.43502
		3.795	1.7276		3.795	1.39888		3.795	1.43536
		3.797	1.72816		3.797	1.39918		3.797	1.43576
		3.799	1.7287		3.799	1.39928		3.799	1.43608
		3.801	1.72942		3.801	1.39946		3.801	1.43602
		3.803	1.72972		3.803	1.39942		3.803	1.43632
		3.805	1.73068		3.805	1.39998		3.805	1.43716
		3.807	1.73136		3.807	1.3995		3.807	1.43778
		3.809	1.73188		3.809	1.39962		3.809	1.43796
		3.811	1.733		3.811	1.39956		3.811	1.43862
		3.813	1.73364		3.813	1.39964		3.813	1.43858
		3.815	1.7345		3.815	1.39958		3.815	1.43936
		3.817	1.73506		3.817	1.39918		3.817	1.43982
		3.819	1.73572		3.819	1.39928		3.819	1.43974
		3.821	1.73624		3.821	1.39936		3.821	1.4401
		3.823	1.737		3.823	1.39934		3.823	1.44086
		3.825	1.7379		3.825	1.39924		3.825	1.441
		3.827	1.73854		3.827	1.3994		3.827	1.44132
		3.829	1.73932		3.829	1.39948		3.829	1.44106
		3.831	1.74008		3.831	1.39958		3.831	1.44086
		3.833	1.74062		3.833	1.3999		3.833	1.44192
		3.835	1.74162		3.835	1.40012		3.835	1.44198
		3.837	1.74234		3.837	1.40026		3.837	1.44238
		3.839	1.7436		3.839	1.40034		3.839	1.44332
		3.841	1.74418		3.841	1.40098		3.841	1.44276
		3.843	1.7443		3.843	1.40086		3.843	1.44326
		3.845	1.7451		3.845	1.40062		3.845	1.44322
		3.847	1.74584		3.847	1.40138		3.847	1.4436
		3.849	1.74686		3.849	1.40154		3.849	1.4442
		3.851	1.7481		3.851	1.4015		3.851	1.44486
		3.853	1.74846		3.853	1.40178		3.853	1.4445
		3.855	1.74888		3.855	1.40202		3.855	1.44482
		3.857	1.7495		3.857	1.4022		3.857	1.44586
		3.859	1.75028		3.859	1.402		3.859	1.44586
		3.861	1.75102		3.861	1.40198		3.861	1.44598
		3.863	1.7518		3.863	1.40226		3.863	1.44612
		3.865	1.75234		3.865	1.4022		3.865	1.44644
		3.867	1.7531		3.867	1.40224		3.867	1.44654
		3.869	1.75356		3.869	1.40258		3.869	1.44696
		3.871	1.75422		3.871	1.4028		3.871	1.44738
		3.873	1.75506		3.873	1.40268		3.873	1.4475
		3.875	1.75532		3.875	1.40276		3.875	1.4478
		3.877	1.7563		3.877	1.40276		3.877	1.44844
		3.879	1.75724		3.879	1.403		3.879	1.44904
		3.881	1.7576		3.881	1.40344		3.881	1.44948
		3.883	1.75804		3.883	1.40384		3.883	1.44994
		3.885	1.75852		3.885	1.40396		3.885	1.45016
		3.887	1.75908		3.887	1.40416		3.887	1.45004
		3.889	1.75972		3.889	1.40418		3.889	1.45036
		3.891	1.76028		3.891	1.40452		3.891	1.45088
		3.893	1.76102		3.893	1.40468		3.893	1.4507
		3.895	1.7618		3.895	1.40442		3.895	1.45124
		3.897	1.76228		3.897	1.40458		3.897	1.45106
		3.899	1.763		3.899	1.40476		3.899	1.45152
		3.901	1.76388		3.901	1.4051		3.901	1.45156
		3.903	1.76456		3.903	1.40534		3.903	1.4518
		3.905	1.76498		3.905	1.40554		3.905	1.452
		3.907	1.7656		3.907	1.40548		3.907	1.4523
		3.909	1.76618		3.909	1.40572		3.909	1.45254
		3.911	1.76638		3.911	1.40608		3.911	1.45212
		3.913	1.76698		3.913	1.40626		3.913	1.45266
		3.915	1.76778		3.915	1.40652		3.915	1.45256
		3.917	1.76892		3.917	1.4075		3.917	1.45264
		3.919	1.7694		3.919	1.4077		3.919	1.45312
		3.921	1.77012		3.921	1.4082		3.921	1.45344
		3.923	1.77072		3.923	1.40822		3.923	1.45328
		3.925	1.77132		3.925	1.40824		3.925	1.4535
		3.927	1.772		3.927	1.40854		3.927	1.45406
		3.929	1.77314		3.929	1.40894		3.929	1.455
		3.931	1.77364		3.931	1.40956		3.931	1.45584
		3.933	1.77464		3.933	1.40964		3.933	1.45592
		3.935	1.77524		3.935	1.41014		3.935	1.45622
		3.937	1.77546		3.937	1.4105		3.937	1.45736
		3.939	1.77594		3.939	1.41082		3.939	1.45668
		3.941	1.77672		3.941	1.41064		3.941	1.45708
		3.943	1.77798		3.943	1.41132		3.943	1.4565
		3.945	1.7788		3.945	1.41176		3.945	1.4572
		3.947	1.77968		3.947	1.41196		3.947	1.45772
		3.949	1.78056		3.949	1.41218		3.949	1.45756
		3.951	1.78088		3.951	1.41284		3.951	1.45808
		3.953	1.78128		3.953	1.4132		3.953	1.45826
		3.955	1.78198		3.955	1.41346		3.955	1.45788
		3.957	1.78278		3.957	1.41366		3.957	1.45766
		3.959	1.78314		3.959	1.4145		3.959	1.45792
		3.961	1.7835		3.961	1.41502		3.961	1.45774
		3.963	1.7843		3.963	1.41546		3.963	1.45842
		3.965	1.7848		3.965	1.41598		3.965	1.4586
		3.967	1.78544		3.967	1.41626		3.967	1.45866
		3.969	1.78634		3.969	1.41648		3.969	1.459
		3.971	1.78716		3.971	1.41698		3.971	1.45944
		3.973	1.78774		3.973	1.41764		3.973	1.4604
		3.975	1.78884		3.975	1.41806		3.975	1.4605
		3.977	1.78942		3.977	1.4187		3.977	1.46074
		3.979	1.78972		3.979	1.4193		3.979	1.46116
		3.981	1.7906		3.981	1.41952		3.981	1.46156
		3.983	1.79146		3.983	1.41986		3.983	1.46094
		3.985	1.7922		3.985	1.42048		3.985	1.4611
		3.987	1.7928		3.987	1.4208		3.987	1.46128
		3.989	1.7936		3.989	1.42154		3.989	1.46122
		3.991	1.79416		3.991	1.42206		3.991	1.46134
		3.993	1.79466		3.993	1.42258		3.993	1.46172
		3.995	1.79536		3.995	1.42328		3.995	1.46194
		3.997	1.79608		3.997	1.42374		3.997	1.4624
		3.999	1.79692		3.999	1.42432		3.999	1.46256
		4.001	1.79732		4.001	1.42448		4.001	1.4628
		4.003	1.79818		4.003	1.42506		4.003	1.4628
		4.005	1.79854		4.005	1.4256		4.005	1.463
		4.007	1.79922		4.007	1.42664		4.007	1.4624
		4.009	1.79978		4.009	1.42712		4.009	1.46352
		4.011	1.80044		4.011	1.4275		4.011	1.4639
		4.013	1.80142		4.013	1.42796		4.013	1.46374
		4.015	1.80198		4.015	1.42862		4.015	1.464
		4.017	1.8023		4.017	1.42888		4.017	1.46462
		4.019	1.80328		4.019	1.42936		4.019	1.46482
		4.021	1.80408		4.021	1.42984		4.021	1.46528
		4.023	1.80468		4.023	1.4306		4.023	1.46512
		4.025	1.8053		4.025	1.43138		4.025	1.46506
		4.027	1.80608		4.027	1.43198		4.027	1.46462
		4.029	1.80654		4.029	1.43254		4.029	1.46482
		4.031	1.80734		4.031	1.4325		4.031	1.4652
		4.033	1.80796		4.033	1.43312		4.033	1.46502
		4.035	1.80834		4.035	1.43376		4.035	1.46514
		4.037	1.80954		4.037	1.43432		4.037	1.46478
		4.039	1.81036		4.039	1.4348		4.039	1.4653
		4.041	1.81106		4.041	1.4355		4.041	1.46546
		4.043	1.81146		4.043	1.43616		4.043	1.46662
[truncated: 979 more rows]

## Sheet: Fig_3f
	Hy			Ip			Ip			Ph			Ph			Na			Na			Py			Py
	original data			original data			fitted plots			original data			fitted plots			original data			fitted plots			original data			fitted plots
	Molar ratio	kJ / mole of molecular probe		Molar ratio	kJ / mole of molecular probe		Molar ratio	kJ / mole of molecular probe		Molar ratio	kJ / mole of molecular probe		Molar ratio	kJ / mole of molecular probe		Molar ratio	kJ / mole of molecular probe		Molar ratio	kJ / mole of molecular probe		Molar ratio	kJ / mole of molecular probe		Molar ratio	kJ / mole of molecular probe
	2759.87	-0.251438		2074.77	-2.58875		344.097	-2.72431		2047.72	-8.05685		339.612	-8.51883		3949.36	-15.8661		654.997	-16.5133		14008.4	-24.4128		7603.65	-25.6503
	4033.95	0.028468		3822.4	-2.20023		2074.77	-2.60733		3772.58	-7.7352		2047.72	-8.20699		7276.02	-15.2676		3949.36	-15.9821		20475.4	-24.2365		14008.4	-24.8311
	5320.29	-0.123403		5587	-1.34929		3822.4	-2.19834		7272.52	-5.75335		3772.58	-7.53983		10635	-14.0149		7276.02	-14.9496		27004.5	-23.2835		20475.4	-23.8773
	6618.88	-0.290802		7368.57	-0.126273		5587	-1.28411		9047.62	-4.04983		5514.18	-6.65179		14026.2	-11.8885		10635	-13.7202		33595.8	-21.4577		27004.5	-22.8011
	7929.72	0.280855		9167.11	0.163942		7368.57	-0.268589		10839.5	-3.49429		7272.52	-5.58655		17449.8	-10.498		14026.2	-12.3383		40249.3	-20.2359		33595.8	-21.6353
	9252.81	0.144176		10982.6	0.359404		9167.11	0.24018		12648	-3.07902		9047.62	-4.48461		20905.6	-9.27319		17449.8	-10.8949		46965	-19.0297		40249.3	-20.4316
	10588.2	0.546875		12815.1	0.335931		10982.6	0.435772		14473.4	-2.33504		10839.5	-3.51178		24393.8	-8.08605		20905.6	-9.50302		53742.9	-18.0201		46965	-19.2512
	11935.7	0.642672		14664.5	0.591215		12815.1	0.519606		16315.5	-1.84185		12648	-2.75583		27914.2	-8.1924		24393.8	-8.25848		60582.9	-17.4358		53742.9	-18.1501
	13295.6	0.612625		16530.9	0.61506		14664.5	0.561369		18174.3	-1.53819		14473.4	-2.21163		31467	-6.6865		27914.2	-7.2117		67485.2	-16.2149		60582.9	-17.1672
	14667.7	0.44513		18414.3	0.64662		16530.9	0.584777		20049.8	-1.4448		16315.5	-1.83176		35052	-6.25322		31467	-6.36806		74449.6	-15.7169		67485.2	-16.3203
	16052	0.156346		20314.6	0.62301		18414.3	0.599098		21942.2	-0.888091		18174.3	-1.567		38669.3	-5.31216		35052	-5.70499		81476.2	-15.1273		74449.6	-15.6088
	17448.6	0.222504		22232	0.712375		20314.6	0.608459		23851.2	-1.06116		20049.8	-1.37996		42319	-4.49408		38669.3	-5.18964		88565	-14.6289		81476.2	-15.0208
	18857.5	0.453157		24166.2	0.642303		22232	0.614901		25777	-1.12445		21942.2	-1.24515		46000.9	-4.12249		42319	-4.78976		95715.9	-14.1795		88565	-14.5394
	20278.6	-0.018064					24166.2	0.61952		27719.6	-0.808873		23851.2	-1.14587		49715.1	-3.85516		46000.9	-4.47809		102929	-13.7956		95715.9	-14.1464
	21711.9	0.086649					26117.5	0.622945		29678.9	-0.578342		25777	-1.0712		53461.7	-3.77669		49715.1	-4.23323		110204	-13.5849		102929	-13.8256
	23157.5	0.082189					28085.7	0.625558		31654.9	-1.6675		27719.6	-1.01392		57240.5	-3.44315		53461.7	-4.039		117542	-13.1121		110204	-13.5627
	24615.4	0.336495								33647.7	-0.903119		29678.9	-0.969179		61051.6	-3.1926		57240.5	-3.8833		124942	-13.21		117542	-13.3462
													31654.9	-0.933659		64895	-3.55947		61051.6	-3.75717					124942	-13.1669
													33647.7	-0.905041					64895	-3.65394					132403	-13.0174
													35657.3	-0.881673					68770.8	-3.56861
