# Supplementary material for: Adaptive insertion of a hydrophobic anchor into a poly(ethylene glycol) host for programmable surface functionalization
Source: Nat Chem. 2022 Nov 21;15(2):240–7. doi: 10.1038/s41557-022-01090-0 (PMC9899690; doi:10.1038/s41557-022-01090-0)
Supplement: Source Data Fig. 4 — Numerical data for the plots in panels a, d, f and g. [file 41557_2022_1090_MOESM7_ESM.xlsx]

## Sheet: Fig_4a
	Py-PEG4-Os (ester) loaded onto polymersomes			Py-PEG13-Os (ester) loaded onto polymersomes			Py-PEG25-Os (ester) loaded onto polymersomes
	Wavelength (nm)	Fluorescence intensity (a.u.)		Wavelength (nm)	Fluorescence intensity (a.u.)		Wavelength (nm)	Fluorescence intensity (a.u.)
	360	0.03113		360	-0.11454		360	-0.29715
	360.2	0.00169		360.2	-0.12922		360.2	-0.38599
	360.4	-0.11289		360.4	-0.16752		360.4	-0.40474
	360.6	-0.11033		360.6	-0.22975		360.6	-0.29923
	360.8	-0.2247		360.8	-0.14421		360.8	-0.496
	361	-0.01441		361	-0.17528		361	-0.23891
	361.2	-0.24738		361.2	-0.22829		361.2	-0.31246
	361.4	-0.18154		361.4	0.01238		361.4	-0.24584
	361.6	-0.1179		361.6	-0.20218		361.6	-0.3818
	361.8	-0.12787		361.8	-0.1468		361.8	-0.29799
	362	-0.22844		362	-0.13416		362	-0.4027
	362.2	-0.03859		362.2	0.04712		362.2	-0.15653
	362.4	-0.0119		362.4	0.04702		362.4	0.04234
	362.6	-0.04143		362.6	-0.08912		362.6	-0.30154
	362.8	0.05523		362.8	-0.02264		362.8	-0.03665
	363	-0.00869		363	-0.11376		363	-0.19552
	363.2	0.07541		363.2	-0.00316		363.2	-0.21908
	363.4	-0.0679		363.4	-0.08867		363.4	-0.19413
	363.6	0.02605		363.6	-0.12707		363.6	-0.05384
	363.8	-0.05991		363.8	-0.18806		363.8	-0.15817
	364	0.04674		364	-0.1099		364	0.03672
	364.2	0.16825		364.2	-0.10967		364.2	0.09446
	364.4	0.14998		364.4	-0.03994		364.4	0.02708
	364.6	0.146		364.6	0.01428		364.6	-0.04113
	364.8	0.10544		364.8	0.12327		364.8	0.07215
	365	0.08144		365	-0.08571		365	0.03411
	365.2	0.00974		365.2	-0.01424		365.2	0.03955
	365.4	-0.12069		365.4	-0.19617		365.4	-0.10572
	365.6	0.10762		365.6	-0.01254		365.6	0.21318
	365.8	0.13145		365.8	-0.02719		365.8	0.1704
	366	0.06731		366	-0.04127		366	0.16484
	366.2	0.12863		366.2	0.05732		366.2	0.18434
	366.4	-0.06096		366.4	-0.13779		366.4	0.14385
	366.6	-0.04151		366.6	0.04765		366.6	0.20145
	366.8	0.10463		366.8	-0.04074		366.8	0.32332
	367	-0.08634		367	-0.06828		367	0.29823
	367.2	-0.2091		367.2	-0.24254		367.2	0.22908
	367.4	0.17909		367.4	-0.03588		367.4	0.12127
	367.6	0.14357		367.6	0.0241		367.6	0.23005
	367.8	0.15878		367.8	0.07167		367.8	0.41098
	368	0.06168		368	-0.04409		368	0.33773
	368.2	0.13001		368.2	-0.02314		368.2	0.29329
	368.4	0.08696		368.4	0.11776		368.4	0.59476
	368.6	0.02384		368.6	-0.04471		368.6	0.44467
	368.8	0.05028		368.8	0.07574		368.8	0.47753
	369	0.1843		369	0.1658		369	0.62849
	369.2	-0.02557		369.2	-0.02273		369.2	0.46263
	369.4	0.00767		369.4	-0.00878		369.4	0.54339
	369.6	0.03809		369.6	-0.04394		369.6	0.70242
	369.8	0.12753		369.8	0.0976		369.8	0.85154
	370	0.13919		370	-0.05128		370	0.90644
	370.2	0.00182		370.2	0.01247		370.2	0.78433
	370.4	0.1913		370.4	-0.00481		370.4	1.14148
	370.6	-0.20573		370.6	-0.19526		370.6	0.89185
	370.8	0.02552		370.8	0.16652		370.8	1.09854
	371	0.04182		371	0.31577		371	1.42827
	371.2	0.22293		371.2	0.31808		371.2	1.47979
	371.4	0.06697		371.4	0.02172		371.4	1.48812
	371.6	0.07789		371.6	0.21306		371.6	1.88931
	371.8	0.0462		371.8	0.09532		371.8	2.15137
	372	0.28058		372	0.30122		372	2.49005
	372.2	0.03242		372.2	0.42517		372.2	2.5493
	372.4	-0.21457		372.4	0.08716		372.4	2.94611
	372.6	-0.08683		372.6	0.0678		372.6	3.40345
	372.8	0.20113		372.8	0.43914		372.8	3.71049
	373	0.03745		373	0.41165		373	4.04066
	373.2	-0.06138		373.2	0.33903		373.2	4.28335
	373.4	0.3083		373.4	0.46979		373.4	5.47106
	373.6	0.32436		373.6	0.69844		373.6	5.70054
	373.8	0.08306		373.8	0.80319		373.8	6.45145
	374	-0.02039		374	0.66619		374	6.97551
	374.2	0.2141		374.2	0.95279		374.2	7.90945
	374.4	0.09972		374.4	0.84676		374.4	8.6823
	374.6	0.41735		374.6	1.05037		374.6	9.96533
	374.8	0.27216		374.8	1.32033		374.8	10.4688
	375	0.36775		375	1.32721		375	11.6054
	375.2	0.378		375.2	1.46093		375.2	12.7788
	375.4	0.42407		375.4	1.44121		375.4	13.4197
	375.6	-0.000926559		375.6	1.59885		375.6	13.7023
	375.8	0.14909		375.8	1.47397		375.8	15.6647
	376	0.47351		376	1.90909		376	16.586
	376.2	0.3315		376.2	1.66689		376.2	17.2166
	376.4	0.34842		376.4	1.66619		376.4	18.2021
	376.6	0.37569		376.6	1.84881		376.6	18.9592
	376.8	0.49063		376.8	2.21179		376.8	20.2735
	377	0.14931		377	2.36619		377	21.0372
	377.2	0.47574		377.2	2.69762		377.2	22.3983
	377.4	-0.03438		377.4	2.56866		377.4	23.7178
	377.6	0.59219		377.6	2.78267		377.6	23.3743
	377.8	0.13189		377.8	2.87544		377.8	24.5654
	378	0.05175		378	2.71926		378	24.7579
	378.2	0.20442		378.2	3.58144		378.2	25.9464
	378.4	0.14168		378.4	4.01461		378.4	27.6095
	378.6	0.34453		378.6	3.76522		378.6	27.0783
	378.8	0.46868		378.8	3.85943		378.8	28.3661
	379	0.3995		379	4.02648		379	28.6188
	379.2	0.48472		379.2	4.07464		379.2	28.4485
	379.4	0.50785		379.4	4.19243		379.4	29.2473
	379.6	0.59312		379.6	4.19214		379.6	30.6185
	379.8	0.53225		379.8	4.33385		379.8	30.112
	380	0.53645		380	4.15254		380	30.1761
	380.2	1.00855		380.2	4.78349		380.2	31.3554
	380.4	1.02399		380.4	5.42542		380.4	31.7631
	380.6	0.99398		380.6	4.62252		380.6	31.172
	380.8	1.01849		380.8	5.3277		380.8	31.0045
	381	1.1943		381	5.32461		381	31.5848
	381.2	1.42426		381.2	5.51668		381.2	32.3177
	381.4	1.31113		381.4	5.64401		381.4	31.8559
	381.6	1.2475		381.6	5.54033		381.6	31.3569
	381.8	1.4015		381.8	6.04405		381.8	31.6466
	382	1.3634		382	5.43007		382	30.8964
	382.2	1.41196		382.2	5.936		382.2	31.9573
	382.4	1.70724		382.4	6.21134		382.4	32.638
	382.6	1.76049		382.6	5.90167		382.6	32.7337
	382.8	1.76291		382.8	6.23268		382.8	32.3831
	383	1.44901		383	5.65311		383	31.1779
	383.2	1.38778		383.2	6.22802		383.2	31.9559
	383.4	1.90652		383.4	5.73653		383.4	32.2704
	383.6	2.24792		383.6	6.34068		383.6	32.4433
	383.8	1.97351		383.8	6.63324		383.8	32.2792
	384	2.22736		384	7.2342		384	32.4455
	384.2	2.55241		384.2	7.45941		384.2	32.6858
	384.4	2.20763		384.4	6.94102		384.4	33.3953
	384.6	2.30776		384.6	7.03321		384.6	33.4103
	384.8	3.41311		384.8	7.95153		384.8	34.174
	385	3.30305		385	8.21556		385	34.5613
	385.2	2.92171		385.2	8.11092		385.2	34.4793
	385.4	2.92961		385.4	8.22606		385.4	34.438
	385.6	3.11431		385.6	8.81394		385.6	36.3372
	385.8	3.2526		385.8	9.63315		385.8	36.6369
	386	3.81783		386	9.72387		386	36.8266
	386.2	3.80481		386.2	9.63487		386.2	37.8309
	386.4	4.42693		386.4	9.83767		386.4	40.1494
	386.6	4.58179		386.6	9.85204		386.6	40.1109
	386.8	4.90233		386.8	11.5082		386.8	39.5332
	387	4.79021		387	10.7949		387	40.9678
	387.2	5.55414		387.2	11.4948		387.2	39.5106
	387.4	5.00366		387.4	11.4487		387.4	41.9846
	387.6	5.07905		387.6	11.542		387.6	42.1622
	387.8	5.33095		387.8	11.9505		387.8	43.0616
	388	5.66115		388	13.0362		388	43.9337
	388.2	6.30747		388.2	13.4452		388.2	45.4167
	388.4	6.42946		388.4	13.9165		388.4	45.1266
	388.6	6.96725		388.6	14.2149		388.6	46.2021
	388.8	6.87358		388.8	14.345		388.8	48.2794
	389	6.90764		389	15.2056		389	49.1726
	389.2	7.24006		389.2	15.9047		389.2	49.7737
	389.4	7.42811		389.4	15.9664		389.4	50.5496
	389.6	7.8169		389.6	16.0609		389.6	51.2499
	389.8	8.05022		389.8	15.804		389.8	51.0273
	390	7.60627		390	16.9707		390	51.5497
	390.2	7.99489		390.2	16.276		390.2	52.1038
	390.4	8.66519		390.4	16.4854		390.4	52.581
	390.6	8.70278		390.6	16.832		390.6	54.7929
	390.8	9.19893		390.8	18.058		390.8	55.1368
	391	9.17543		391	18.337		391	54.6204
	391.2	9.25701		391.2	18.2264		391.2	56.8065
	391.4	9.45578		391.4	17.8195		391.4	56.1525
	391.6	9.57804		391.6	18.1742		391.6	58.3115
	391.8	9.34636		391.8	19.0476		391.8	58.2125
	392	9.00036		392	18.2611		392	58.4608
	392.2	9.50684		392.2	17.8873		392.2	57.0121
	392.4	10.1212		392.4	19.597		392.4	59.6603
	392.6	9.17239		392.6	18.2885		392.6	60.4247
	392.8	9.43828		392.8	18.6387		392.8	58.9061
	393	9.2697		393	18.4708		393	60.7003
	393.2	9.50181		393.2	19.2433		393.2	60.3901
	393.4	9.40396		393.4	19.1857		393.4	61.0218
	393.6	9.50498		393.6	18.9138		393.6	61.8031
	393.8	8.31956		393.8	20.0891		393.8	62.8318
	394	9.13496		394	19.422		394	65.5287
	394.2	9.12685		394.2	19.3659		394.2	65.8389
	394.4	8.90932		394.4	20.1914		394.4	65.7086
	394.6	9.19967		394.6	20.4921		394.6	66.0466
	394.8	9.14564		394.8	19.6234		394.8	66.2401
	395	8.45883		395	19.6718		395	66.7904
	395.2	9.12022		395.2	19.2541		395.2	66.1545
	395.4	8.20346		395.4	19.3384		395.4	67.922
	395.6	8.11947		395.6	19.4366		395.6	67.6224
	395.8	7.64419		395.8	19.6642		395.8	69.9386
	396	8.06301		396	20.2655		396	69.5022
	396.2	7.46076		396.2	18.7295		396.2	71.0916
	396.4	7.40005		396.4	19.0795		396.4	70.7801
	396.6	7.72246		396.6	19.3888		396.6	72.7308
	396.8	7.76093		396.8	19.7492		396.8	71.4108
	397	7.97567		397	20.0596		397	73.0043
	397.2	8.16739		397.2	20.3308		397.2	73.1415
	397.4	7.8657		397.4	20.2067		397.4	73.4136
	397.6	8.35234		397.6	20.3383		397.6	74.3523
	397.8	7.65497		397.8	19.6318		397.8	76.0105
	398	7.77942		398	19.8893		398	76.5074
	398.2	7.90439		398.2	20.4355		398.2	74.7868
	398.4	7.55728		398.4	19.5326		398.4	76.4971
	398.6	7.64068		398.6	19.4504		398.6	75.4452
	398.8	7.36656		398.8	19.5931		398.8	76.8184
	399	7.45958		399	20.2649		399	77.5153
	399.2	7.62325		399.2	20.7684		399.2	77.0551
	399.4	7.37419		399.4	20.724		399.4	77.6384
	399.6	7.43929		399.6	21.227		399.6	76.5918
	399.8	7.46086		399.8	20.3755		399.8	79.0828
	400	6.87057		400	19.706		400	78.3568
	400.2	6.935		400.2	20.463		400.2	78.011
	400.4	7.04092		400.4	20.2031		400.4	78.789
	400.6	7.11146		400.6	21.5539		400.6	79.0174
	400.8	7.61125		400.8	20.7081		400.8	78.546
	401	7.46727		401	20.8782		401	77.4731
	401.2	7.28936		401.2	20.2525		401.2	77.4129
	401.4	7.64302		401.4	20.5304		401.4	79.1523
	401.6	7.43407		401.6	21.9342		401.6	79.6117
	401.8	7.8561		401.8	21.7967		401.8	79.9981
	402	7.67152		402	21.9593		402	79.4618
	402.2	7.40229		402.2	21.3201		402.2	78.6485
	402.4	8.14094		402.4	21.5098		402.4	77.6911
	402.6	8.03013		402.6	22.3533		402.6	77.6029
	402.8	7.54565		402.8	21.624		402.8	78.4331
	403	7.94997		403	21.5809		403	78.6953
	403.2	7.98737		403.2	21.6766		403.2	79.5983
	403.4	8.19528		403.4	22.3475		403.4	79.432
	403.6	8.61095		403.6	22.5097		403.6	79.6583
	403.8	8.33097		403.8	22.5582		403.8	79.4284
	404	8.80773		404	23.0462		404	79.5303
	404.2	8.31194		404.2	23.7604		404.2	81.0704
	404.4	8.73373		404.4	22.5637		404.4	80.5274
	404.6	9.07495		404.6	23.7528		404.6	80.043
	404.8	9.26559		404.8	23.6175		404.8	80.4369
	405	9.20226		405	25.2586		405	80.4141
	405.2	8.86256		405.2	25.2714		405.2	79.1185
	405.4	8.51347		405.4	25.3626		405.4	79.5711
	405.6	8.86144		405.6	25.2689		405.6	81.5102
	405.8	8.91762		405.8	25.5416		405.8	80.8871
	406	9.87582		406	24.647		406	79.9056
	406.2	9.58619		406.2	25.3591		406.2	79.3069
	406.4	9.85769		406.4	25.1383		406.4	80.3737
	406.6	10.0757		406.6	25.7245		406.6	81.4509
	406.8	10.1561		406.8	24.8343		406.8	81.346
	407	9.86524		407	25.2174		407	80.8455
	407.2	9.81095		407.2	25.0105		407.2	80.645
	407.4	10.2155		407.4	25.7438		407.4	79.5429
	407.6	10.1968		407.6	25.9633		407.6	80.5187
	407.8	10.1238		407.8	26.1953		407.8	80.3296
	408	10.0006		408	25.5106		408	80.0356
	408.2	10.7758		408.2	25.5821		408.2	79.6469
	408.4	11.1352		408.4	25.9467		408.4	79.4806
	408.6	10.72		408.6	25.9		408.6	80.5274
	408.8	10.6236		408.8	26.6051		408.8	79.5105
	409	10.4614		409	26.8878		409	78.8917
	409.2	10.8307		409.2	25.5115		409.2	80.2408
	409.4	10.2352		409.4	25.7595		409.4	78.6087
	409.6	10.183		409.6	26.3831		409.6	76.9928
	409.8	10.4733		409.8	26.6392		409.8	77.5694
	410	10.6986		410	24.9364		410	78.8153
	410.2	10.7339		410.2	27.1716		410.2	77.3534
	410.4	10.539		410.4	26.5354		410.4	77.7528
	410.6	10.5982		410.6	25.9969		410.6	77.7684
	410.8	10.8826		410.8	26.0912		410.8	77.447
	411	11.0104		411	27.0664		411	76.8731
	411.2	10.8098		411.2	26.1307		411.2	76.4107
	411.4	10.5157		411.4	26.2732		411.4	77.0951
	411.6	10.307		411.6	25.7831		411.6	76.5023
	411.8	10.2919		411.8	25.5982		411.8	76.7898
	412	10.2695		412	24.6968		412	74.5814
	412.2	10.3303		412.2	25.3044		412.2	72.4748
	412.4	10.3312		412.4	25.7986		412.4	75.1432
	412.6	10.1917		412.6	25.2894		412.6	74.0567
	412.8	9.74323		412.8	25.5188		412.8	72.3288
	413	10.3196		413	25.5188		413	73.2183
	413.2	10.394		413.2	24.6387		413.2	71.6872
	413.4	10.3689		413.4	25.1237		413.4	71.2945
	413.6	9.21059		413.6	24.6464		413.6	72.2314
	413.8	9.52582		413.8	23.9237		413.8	72.6489
	414	9.469		414	23.6988		414	71.716
	414.2	9.99953		414.2	24.367		414.2	71.7884
	414.4	9.95728		414.4	24.3026		414.4	72.0816
	414.6	9.13532		414.6	24.1925		414.6	71.9986
	414.8	8.79213		414.8	23.8756		414.8	70.6001
	415	9.56031		415	24.5005		415	70.6955
	415.2	9.5587		415.2	23.9228		415.2	70.3903
	415.4	9.15559		415.4	23.9645		415.4	68.6912
	415.6	8.2762		415.6	22.8838		415.6	68.377
	415.8	8.12901		415.8	23.6581		415.8	68.8188
	416	7.89481		416	24.0871		416	68.9855
	416.2	7.99048		416.2	23.718		416.2	67.1492
	416.4	8.21181		416.4	22.4551		416.4	66.8992
	416.6	8.46771		416.6	23.0047		416.6	67.0714
	416.8	8.359		416.8	22.7092		416.8	67.2042
	417	8.2016		417	21.9631		417	67.5327
	417.2	8.23352		417.2	23.2298		417.2	65.8575
	417.4	8.75239		417.4	22.922		417.4	65.7049
	417.6	7.79278		417.6	23.2038		417.6	65.2333
	417.8	7.64645		417.8	21.7939		417.8	65.443
	418	8.39077		418	22.2219		418	66.3128
	418.2	7.79919		418.2	22.1417		418.2	65.2285
	418.4	7.98815		418.4	21.8994		418.4	66.9811
	418.6	7.79675		418.6	21.1671		418.6	64.3129
	418.8	7.09428		418.8	21.7439		418.8	62.6215
	419	7.03517		419	22.0985		419	62.6521
	419.2	6.83562		419.2	20.9688		419.2	63.134
	419.4	7.40854		419.4	21.2197		419.4	62.5735
	419.6	7.09781		419.6	20.786		419.6	62.1002
	419.8	7.16487		419.8	20.8702		419.8	62.1212
	420	6.52113		420	20.3606		420	60.7287
	420.2	6.78677		420.2	21.2731		420.2	62.5241
	420.4	6.73074		420.4	20.8124		420.4	61.3824
	420.6	6.43671		420.6	19.2745		420.6	61.0558
	420.8	6.42764		420.8	18.9143		420.8	60.8791
	421	6.5275		421	19.5997		421	58.8812
	421.2	6.39485		421.2	20.5663		421.2	61.0644
	421.4	6.65689		421.4	20.5934		421.4	60.0836
	421.6	6.06123		421.6	19.9255		421.6	59.657
	421.8	6.18838		421.8	19.5319		421.8	59.5539
	422	6.25481		422	19.9919		422	59.1737
	422.2	5.29978		422.2	18.8571		422.2	58.0484
	422.4	6.22046		422.4	19.506		422.4	58.3978
	422.6	5.4945		422.6	19.2245		422.6	56.0899
	422.8	6.16394		422.8	19.7989		422.8	57.9239
	423	5.80033		423	19.0846		423	57.5358
	423.2	5.51647		423.2	18.7434		423.2	56.3217
	423.4	6.1546		423.4	19.2271		423.4	55.7294
	423.6	5.96347		423.6	19.1478		423.6	54.9445
	423.8	5.35114		423.8	18.1188		423.8	56.381
	424	5.43567		424	18.4849		424	55.5609
	424.2	5.51017		424.2	19.0146		424.2	54.6258
	424.4	5.4804		424.4	18.2704		424.4	54.8103
	424.6	5.81785		424.6	17.7696		424.6	54.4117
	424.8	5.74567		424.8	18.1132		424.8	53.7384
	425	5.17587		425	18.5696		425	53.5686
	425.2	5.12713		425.2	18.2856		425.2	54.7806
	425.4	5.12329		425.4	17.9932		425.4	52.449
	425.6	5.37237		425.6	18.1885		425.6	52.3101
	425.8	5.61772		425.8	17.8737		425.8	51.7032
	426	5.04488		426	17.5105		426	53.3072
	426.2	5.26242		426.2	17.4944		426.2	52.9049
	426.4	5.49472		426.4	18.1765		426.4	51.6467
	426.6	5.66309		426.6	17.6851		426.6	50.3806
	426.8	5.43869		426.8	17.785		426.8	51.8074
	427	5.1545		427	17.5879		427	50.3523
	427.2	4.76632		427.2	17.2718		427.2	49.6371
	427.4	5.20779		427.4	17.2768		427.4	48.8332
	427.6	4.68878		427.6	17.4433		427.6	49.8356
	427.8	4.9964		427.8	17.4968		427.8	49.2702
	428	5.03023		428	16.5745		428	48.9423
	428.2	5.03441		428.2	17.1391		428.2	49.811
	428.4	4.91675		428.4	16.8207		428.4	49.3694
	428.6	5.04632		428.6	16.5053		428.6	48.834
	428.8	5.32359		428.8	16.3116		428.8	49.0105
	429	5.17866		429	16.8491		429	47.2095
	429.2	5.14241		429.2	17.0861		429.2	47.3958
	429.4	5.11194		429.4	16.6502		429.4	46.6735
	429.6	5.04932		429.6	16.5513		429.6	47.108
	429.8	4.89068		429.8	16.5621		429.8	46.6702
	430	4.5933		430	16.7523		430	45.2966
	430.2	4.96914		430.2	16.5314		430.2	45.0131
	430.4	5.30887		430.4	16.0848		430.4	46.3063
	430.6	4.70561		430.6	16.1789		430.6	45.5079
	430.8	5.01547		430.8	16.819		430.8	45.7949
	431	5.27359		431	16.4921		431	45.4604
	431.2	5.03642		431.2	15.7963		431.2	45.7111
	431.4	4.88993		431.4	15.864		431.4	44.7334
	431.6	4.77802		431.6	16.3339		431.6	43.592
	431.8	4.75352		431.8	16.3526		431.8	43.6875
	432	4.75005		432	15.8963		432	44.4981
	432.2	4.17838		432.2	15.866		432.2	42.1629
	432.4	4.63076		432.4	15.1244		432.4	42.3964
	432.6	4.63124		432.6	15.3365		432.6	42.6731
	432.8	4.64895		432.8	15.6802		432.8	42.1405
	433	4.68412		433	15.0149		433	42.1757
	433.2	4.76108		433.2	15.258		433.2	41.5136
	433.4	4.59533		433.4	15.7822		433.4	42.0676
	433.6	4.39754		433.6	15.4468		433.6	41.7249
	433.8	4.36914		433.8	15.2529		433.8	41.7584
	434	4.2565		434	15.4376		434	40.8659
	434.2	4.66876		434.2	15.2825		434.2	39.9599
	434.4	4.83405		434.4	15.7388		434.4	41.1613
	434.6	4.61306		434.6	15.344		434.6	40.5992
	434.8	4.69832		434.8	14.8033		434.8	40.3185
	435	4.83076		435	15.1775		435	39.9356
	435.2	4.71579		435.2	14.7881		435.2	39.2992
	435.4	4.69577		435.4	14.6342		435.4	39.5078
	435.6	4.07608		435.6	14.9327		435.6	37.688
	435.8	3.91272		435.8	14.1304		435.8	37.59
	436	4.49709		436	14.556		436	37.7531
	436.2	4.12157		436.2	14.1359		436.2	37.0746
	436.4	4.0491		436.4	13.9915		436.4	37.6389
	436.6	4.15365		436.6	13.6628		436.6	37.0216
	436.8	3.82631		436.8	14.4807		436.8	36.8291
	437	4.12816		437	13.5543		437	37.1498
	437.2	4.21354		437.2	14.1536		437.2	37.4705
	437.4	4.21672		437.4	14.0734		437.4	37.2364
	437.6	4.1498		437.6	13.6018		437.6	35.5437
	437.8	4.05209		437.8	14.0996		437.8	35.2617
	438	3.7573		438	13.6435		438	35.9474
	438.2	3.87391		438.2	13.4663		438.2	35.5179
	438.4	3.89239		438.4	13.5221		438.4	35.1922
	438.6	4.28366		438.6	12.8216		438.6	35.113
	438.8	3.60833		438.8	13.0458		438.8	34.1518
	439	3.72551		439	12.9594		439	33.3176
	439.2	3.78259		439.2	12.137		439.2	33.5771
	439.4	4.04132		439.4	12.3639		439.4	34.5071
	439.6	3.6767		439.6	12.734		439.6	33.5595
	439.8	4.07778		439.8	12.5105		439.8	32.5551
	440	3.90082		440	12.6375		440	33.1021
	440.2	3.45771		440.2	12.3123		440.2	32.7595
	440.4	3.47819		440.4	11.9939		440.4	32.315
	440.6	3.40667		440.6	11.8874		440.6	33.1313
	440.8	3.3235		440.8	11.8042		440.8	31.7763
	441	3.58424		441	11.7468		441	30.5821
	441.2	3.2036		441.2	11.9143		441.2	30.0101
	441.4	3.45823		441.4	11.7811		441.4	30.1727
	441.6	3.52955		441.6	12.298		441.6	31.5027
	441.8	3.4916		441.8	11.7166		441.8	30.072
	442	3.3805		442	11.2479		442	30.2804
	442.2	3.21425		442.2	12.2577		442.2	29.6968
	442.4	3.35658		442.4	11.3447		442.4	29.2437
	442.6	3.20186		442.6	12.0022		442.6	29.3755
	442.8	3.01262		442.8	10.9369		442.8	29.6908
	443	3.21618		443	10.3143		443	28.5567
	443.2	3.20701		443.2	11.3363		443.2	29.8946
	443.4	2.84235		443.4	11.2516		443.4	29.085
	443.6	2.83041		443.6	11.1645		443.6	28.6288
	443.8	3.101		443.8	11.3234		443.8	29.1199
	444	2.84446		444	10.6805		444	28.1476
	444.2	3.04979		444.2	11.109		444.2	27.9531
	444.4	3.01097		444.4	9.89118		444.4	28.6796
	444.6	2.61609		444.6	10.321		444.6	27.1828
	444.8	2.68814		444.8	10.9226		444.8	27.2044
	445	2.65208		445	10.4628		445	26.6857
	445.2	2.62674		445.2	10.7546		445.2	26.8846
	445.4	3.0392		445.4	10.894		445.4	27.5873
	445.6	2.94166		445.6	10.2754		445.6	26.9314
	445.8	2.698		445.8	9.85587		445.8	27.3102
	446	2.23908		446	10.0812		446	26.2496
	446.2	3.01497		446.2	9.70909		446.2	26.471
	446.4	2.78368		446.4	10.5704		446.4	25.1661
	446.6	2.73969		446.6	9.77188		446.6	25.9117
	446.8	2.65205		446.8	8.9922		446.8	26.0938
	447	2.41857		447	9.06545		447	25.7509
	447.2	2.32251		447.2	9.38636		447.2	25.1943
	447.4	2.58428		447.4	9.71546		447.4	24.0735
	447.6	2.44021		447.6	9.12455		447.6	22.8731
	447.8	2.439		447.8	9.36842		447.8	24.6141
	448	2.4162		448	9.37025		448	23.7127
	448.2	2.55721		448.2	9.59093		448.2	23.2266
	448.4	2.65237		448.4	9.74767		448.4	23.7248
	448.6	2.8676		448.6	8.98743		448.6	24.1505
	448.8	2.45106		448.8	8.75343		448.8	22.6469
	449	2.2516		449	8.63595		449	22.6357
	449.2	2.42957		449.2	9.4925		449.2	23.0452
	449.4	2.27203		449.4	9.64589		449.4	22.8189
	449.6	2.29772		449.6	9.14312		449.6	22.3282
	449.8	1.96544		449.8	8.86758		449.8	21.9028
	450	2.35811		450	9.2572		450	21.8069
	450.2	2.04544		450.2	9.30016		450.2	21.4687
	450.4	2.30761		450.4	7.8473		450.4	22.4615
	450.6	1.86525		450.6	7.8016		450.6	22.3235
	450.8	2.09039		450.8	8.23089		450.8	22.0552
	451	2.12335		451	8.0291		451	21.3598
	451.2	2.25636		451.2	8.22283		451.2	20.6616
	451.4	2.22575		451.4	7.69007		451.4	21.7472
	451.6	2.12145		451.6	8.73767		451.6	20.8069
	451.8	2.02733		451.8	8.42583		451.8	19.9987
	452	2.10321		452	7.82542		452	20.0707
	452.2	2.12324		452.2	7.97969		452.2	19.9462
	452.4	2.12215		452.4	8.34518		452.4	19.3297
	452.6	2.11099		452.6	8.03123		452.6	19.6919
	452.8	2.02185		452.8	7.84087		452.8	19.1104
	453	1.83711		453	7.1658		453	18.4784
	453.2	1.92918		453.2	7.6196		453.2	17.9047
	453.4	2.02114		453.4	8.04263		453.4	18.6902
	453.6	1.94984		453.6	7.63796		453.6	19.2204
	453.8	2.04269		453.8	7.30853		453.8	19.0317
	454	1.69257		454	7.63701		454	18.0176
	454.2	1.62433		454.2	7.81963		454.2	18.6041
	454.4	1.6353		454.4	7.4136		454.4	18.4193
	454.6	1.75163		454.6	7.50058		454.6	17.869
	454.8	1.97493		454.8	7.46312		454.8	18.2874
	455	1.90416		455	7.26597		455	17.7286
	455.2	1.5157		455.2	6.9105		455.2	17.5271
	455.4	1.6644		455.4	6.95314		455.4	17.6782
	455.6	1.8113		455.6	6.80544		455.6	17.0417
	455.8	1.70381		455.8	7.02837		455.8	16.7505
	456	1.63435		456	7.03236		456	16.5994
	456.2	1.8996		456.2	6.9591		456.2	16.6913
	456.4	1.92387		456.4	7.27941		456.4	17.4758
	456.6	2.08689		456.6	7.06891		456.6	16.5561
	456.8	1.8444		456.8	6.94776		456.8	16.3989
	457	1.69295		457	6.78623		457	15.9629
	457.2	1.75628		457.2	7.0186		457.2	16.4934
	457.4	1.51819		457.4	6.97745		457.4	16.6227
	457.6	1.60737		457.6	6.44204		457.6	16.1792
	457.8	1.78524		457.8	7.04104		457.8	16.28
	458	1.8341		458	6.70633		458	16.4241
	458.2	1.69787		458.2	6.79948		458.2	15.6085
	458.4	1.44499		458.4	6.16812		458.4	15.3338
	458.6	1.71622		458.6	6.59585		458.6	14.8365
	458.8	1.5215		458.8	6.82275		458.8	15.43
	459	1.95931		459	6.29877		459	15.603
	459.2	1.62368		459.2	6.42123		459.2	14.8431
	459.4	1.56487		459.4	5.90796		459.4	15.0328
	459.6	1.58246		459.6	6.20172		459.6	15.0488
	459.8	1.28654		459.8	6.4055		459.8	14.8205
	460	1.24044		460	5.9816		460	15.17
	460.2	1.61143		460.2	5.89738		460.2	14.8057
	460.4	1.74852		460.4	6.05024		460.4	14.4788
	460.6	1.41224		460.6	6.38106		460.6	14.7884
	460.8	1.69068		460.8	6.17002		460.8	14.6187
	461	1.47027		461	6.16559		461	13.864
	461.2	1.50462		461.2	5.95343		461.2	13.0542
	461.4	1.57035		461.4	5.72192		461.4	13.7823
	461.6	1.57828		461.6	5.62949		461.6	13.8379
	461.8	1.37081		461.8	5.43673		461.8	12.7107
	462	1.48139		462	5.40375		462	13.3841
	462.2	1.20474		462.2	5.96098		462.2	12.5222
	462.4	1.51979		462.4	5.40468		462.4	12.5066
	462.6	1.45089		462.6	5.21989		462.6	12.2975
	462.8	1.39951		462.8	5.15079		462.8	13.0938
	463	1.63453		463	5.71097		463	12.714
	463.2	1.39448		463.2	5.22237		463.2	12.6531
	463.4	1.4245		463.4	5.44725		463.4	12.1123
	463.6	1.27053		463.6	5.17269		463.6	12.4699
	463.8	1.16319		463.8	4.91991		463.8	12.4312
	464	1.50455		464	4.97168		464	12.611
	464.2	1.60837		464.2	5.46529		464.2	12.1982
	464.4	1.30506		464.4	5.37821		464.4	12.0931
	464.6	1.48357		464.6	5.15538		464.6	11.6655
	464.8	1.12448		464.8	5.33622		464.8	11.161
	465	1.24364		465	5.10337		465	11.3175
	465.2	1.26422		465.2	5.16258		465.2	11.6184
	465.4	1.24219		465.4	5.16109		465.4	11.5047
	465.6	1.40742		465.6	4.68557		465.6	11.0586
	465.8	1.19219		465.8	5.14525		465.8	11.5086
	466	1.15243		466	4.48576		466	10.6638
	466.2	1.08724		466.2	4.77652		466.2	10.8799
	466.4	1.2274		466.4	4.79395		466.4	10.5471
	466.6	1.12078		466.6	4.83763		466.6	10.9955
	466.8	1.15595		466.8	4.72487		466.8	10.2166
	467	1.09232		467	4.64606		467	10.593
	467.2	1.15932		467.2	4.44371		467.2	10.6421
	467.4	1.33061		467.4	4.47438		467.4	10.1767
	467.6	1.22089		467.6	4.61478		467.6	10.4369
	467.8	1.29282		467.8	4.58451		467.8	10.6631
	468	1.09414		468	4.46327		468	10.5566
	468.2	1.12985		468.2	4.59469		468.2	9.92127
	468.4	1.31215		468.4	4.45222		468.4	10.323
	468.6	1.27959		468.6	4.353		468.6	10.5587
	468.8	1.22877		468.8	4.20946		468.8	9.97678
	469	1.26234		469	3.92437		469	9.8766
	469.2	1.15892		469.2	4.35498		469.2	9.79462
	469.4	1.05123		469.4	4.32388		469.4	9.36682
	469.6	1.20459		469.6	4.22797		469.6	9.46777
	469.8	1.30855		469.8	3.92593		469.8	9.65096
	470	1.07533		470	3.79608		470	9.42437
	470.2	1.14203		470.2	4.27103		470.2	9.61868
	470.4	0.96415		470.4	4.28724		470.4	9.1126
	470.6	1.19775		470.6	4.36903		470.6	9.15503
	470.8	0.96811		470.8	3.833		470.8	8.93875
	471	1.01812		471	3.99216		471	8.94996
	471.2	1.06149		471.2	3.86555		471.2	9.09439
	471.4	0.7658		471.4	3.85898		471.4	8.75269
	471.6	0.94841		471.6	3.84628		471.6	9.10847
	471.8	0.93719		471.8	3.624		471.8	8.91613
	472	0.81555		472	3.47474		472	8.48394
	472.2	0.82708		472.2	3.4955		472.2	8.10354
	472.4	0.69546		472.4	3.04168		472.4	8.12212
	472.6	0.87791		472.6	3.52304		472.6	8.16661
	472.8	1.09871		472.8	3.85516		472.8	7.96363
	473	0.7375		473	3.71576		473	8.03284
	473.2	0.75012		473.2	3.6549		473.2	8.17574
	473.4	0.77758		473.4	3.29839		473.4	7.95237
	473.6	0.83835		473.6	3.14377		473.6	7.87007
	473.8	0.74355		473.8	3.46468		473.8	7.96069
	474	0.80834		474	3.20818		474	8.23365
	474.2	0.94278		474.2	3.14426		474.2	7.73169
	474.4	0.87291		474.4	3.11797		474.4	7.19347
	474.6	0.90383		474.6	3.29647		474.6	7.66605
	474.8	0.69417		474.8	3.09186		474.8	7.15493
	475	0.84013		475	3.22656		475	6.83235
	475.2	0.67733		475.2	2.98566		475.2	6.72054
	475.4	0.79488		475.4	3.08923		475.4	6.71307
	475.6	0.6732		475.6	2.73095		475.6	7.61527
	475.8	0.51966		475.8	3.12429		475.8	7.06232
	476	0.7561		476	3.20653		476	6.85043
	476.2	0.7421		476.2	2.86905		476.2	6.69973
	476.4	0.77092		476.4	2.87663		476.4	6.70031
	476.6	0.70461		476.6	2.92903		476.6	6.94697
	476.8	0.70726		476.8	2.74186		476.8	7.03553
	477	0.42316		477	2.78546		477	6.59149
	477.2	0.64592		477.2	2.44033		477.2	6.60832
	477.4	0.59587		477.4	2.68413		477.4	6.78326
	477.6	0.59357		477.6	2.91509		477.6	6.32389
	477.8	0.8324		477.8	2.91782		477.8	6.38065
	478	0.54774		478	2.27891		478	6.53425
	478.2	0.49249		478.2	2.57554		478.2	6.45697
	478.4	0.59887		478.4	2.59482		478.4	6.74378
	478.6	0.50319		478.6	2.8391		478.6	6.47514
	478.8	0.46509		478.8	2.51749		478.8	6.07994
	479	0.65928		479	2.21951		479	6.39809
	479.2	0.44899		479.2	2.53246		479.2	5.66584
	479.4	0.60171		479.4	2.63143		479.4	6.14443
	479.6	0.56459		479.6	2.30952		479.6	5.75412
	479.8	0.5473		479.8	2.09259		479.8	5.7393
	480	0.99865		480	2.57633		480	5.79364
	480.2	0.54285		480.2	2.50086		480.2	5.68971
	480.4	0.40457		480.4	2.41903		480.4	6.44339
	480.6	0.58378		480.6	2.48033		480.6	5.86984
	480.8	0.49892		480.8	2.3187		480.8	5.33185
	481	0.45845		481	2.26522		481	5.06252
	481.2	0.468		481.2	2.27401		481.2	5.55915
	481.4	0.52122		481.4	2.33236		481.4	5.53666
	481.6	0.45405		481.6	1.7295		481.6	5.37017
	481.8	0.33501		481.8	1.80112		481.8	4.99681
	482	0.66327		482	1.95708		482	5.24596
	482.2	0.28395		482.2	1.63087		482.2	5.02372
	482.4	0.10683		482.4	1.84905		482.4	5.12575
	482.6	0.50062		482.6	2.056		482.6	4.98194
	482.8	0.49641		482.8	2.21995		482.8	4.96734
	483	0.29727		483	2.00013		483	4.87517
	483.2	0.5257		483.2	1.61483		483.2	4.80742
	483.4	0.35959		483.4	2.16476		483.4	5.0537
	483.6	0.24103		483.6	2.02709		483.6	4.60087
	483.8	0.3649		483.8	1.91544		483.8	4.78976
	484	0.61692		484	2.03319		484	4.59183
	484.2	0.49818		484.2	2.01857		484.2	4.59818
	484.4	0.48157		484.4	1.96266		484.4	4.95475
	484.6	0.42083		484.6	1.93526		484.6	4.55754
	484.8	0.57026		484.8	1.98962		484.8	4.77262
	485	0.4546		485	2.05401		485	4.57103
	485.2	0.33152		485.2	1.79155		485.2	4.02855
	485.4	0.57976		485.4	1.85931		485.4	4.46471
	485.6	0.23524		485.6	1.70578		485.6	4.60187
	485.8	0.3094		485.8	1.62287		485.8	3.59274
	486	0.37824		486	1.85114		486	3.48656
	486.2	0.39885		486.2	1.96016		486.2	4.44631
	486.4	0.30208		486.4	1.71225		486.4	4.51245
	486.6	0.2784		486.6	1.63438		486.6	3.87111
	486.8	0.29076		486.8	1.48803		486.8	4.08753
	487	0.42748		487	1.66372		487	4.24962
	487.2	0.47594		487.2	1.82916		487.2	3.89983
	487.4	0.33853		487.4	1.48811		487.4	3.8857
	487.6	0.14136		487.6	1.86617		487.6	3.94721
	487.8	0.46411		487.8	1.51108		487.8	3.96142
	488	0.3089		488	1.52151		488	3.92922
	488.2	0.24521		488.2	1.65232		488.2	3.67046
	488.4	0.15706		488.4	1.56376		488.4	3.83796
	488.6	0.26688		488.6	1.35464		488.6	4.25826
	488.8	0.33112		488.8	1.32886		488.8	4.55919
	489	0.29966		489	1.79122		489	4.13311
	489.2	0.25737		489.2	1.60382		489.2	4.17716
	489.4	0.4811		489.4	1.6498		489.4	3.85903
	489.6	0.31018		489.6	1.43216		489.6	3.78569
	489.8	0.13904		489.8	1.63125		489.8	3.66447
	490	0.11228		490	1.48778		490	3.17101
	490.2	0.23202		490.2	1.37401		490.2	3.7741
	490.4	0.19703		490.4	1.44065		490.4	3.62734
	490.6	0.21552		490.6	1.31243		490.6	3.53598
	490.8	0.29248		490.8	1.67889		490.8	3.6228
	491	0.39335		491	1.56985		491	3.21878
	491.2	0.22957		491.2	1.41551		491.2	3.33852
	491.4	0.21751		491.4	1.26573		491.4	3.30708
	491.6	0.31516		491.6	1.1533		491.6	2.82658
	491.8	0.33533		491.8	1.57908		491.8	2.98175
	492	0.64134		492	1.61798		492	3.20032
	492.2	0.42108		492.2	1.1678		492.2	2.93333
	492.4	0.18362		492.4	1.13305		492.4	2.57281
	492.6	0.24757		492.6	1.08886		492.6	3.24761
	492.8	0.33583		492.8	1.27669		492.8	3.07757
	493	0.30107		493	1.28758		493	3.01351
	493.2	0.47186		493.2	1.49396		493.2	2.98975
	493.4	0.25259		493.4	1.28418		493.4	2.77634
	493.6	0.00659		493.6	1.11982		493.6	2.69321
	493.8	0.19707		493.8	1.13495		493.8	2.751
	494	0.28906		494	1.1327		494	2.7877
	494.2	0.14502		494.2	1.19389		494.2	2.8611
	494.4	0.05278		494.4	1.01128		494.4	2.93513
	494.6	0.24153		494.6	1.21781		494.6	2.68585
	494.8	0.24111		494.8	1.15279		494.8	2.68359
	495	0.29628		495	0.95001		495	2.67222
	495.2	0.27786		495.2	0.84173		495.2	2.29446
	495.4	0.1804		495.4	1.13244		495.4	2.44789
	495.6	0.21278		495.6	1.19176		495.6	2.4147
	495.8	0.16167		495.8	1.04043		495.8	2.18248
	496	0.22385		496	0.94146		496	2.27324
	496.2	0.21468		496.2	0.97649		496.2	2.17109
	496.4	0.23455		496.4	0.91954		496.4	2.01285
	496.6	0.17619		496.6	0.8609		496.6	2.12896
	496.8	0.09953		496.8	0.83552		496.8	2.19657
	497	0.07075		497	0.86562		497	1.9467
	497.2	0.20093		497.2	1.07178		497.2	2.07012
	497.4	0.08794		497.4	1.06211		497.4	2.19537
	497.6	0.2649		497.6	0.85222		497.6	2.14867
	497.8	0.25756		497.8	0.84973		497.8	2.03489
	498	0.15524		498	0.7138		498	2.00539
	498.2	0.22238		498.2	0.61494		498.2	1.87518
	498.4	0.1264		498.4	0.52445		498.4	1.94988
	498.6	0.21021		498.6	0.55004		498.6	1.57057
	498.8	0.29701		498.8	0.74108		498.8	1.86981
	499	0.07048		499	0.78072		499	1.81847
	499.2	-0.01538		499.2	0.73629		499.2	1.68352
	499.4	0.10229		499.4	0.4449		499.4	1.47246
	499.6	0.19783		499.6	0.69104		499.6	1.50225
	499.8	0.25936		499.8	0.76415		499.8	1.76268
	500	0.22409		500	0.69512		500	1.7679
	500.2	0.13838		500.2	0.60317		500.2	1.64249
	500.4	0.16913		500.4	0.57358		500.4	1.81503
	500.6	0.30089		500.6	0.64592		500.6	1.46385
	500.8	-0.01585		500.8	0.67725		500.8	1.56858
	501	0.10772		501	0.52751		501	1.32687
	501.2	0.21732		501.2	0.51485		501.2	1.49295
	501.4	0.12318		501.4	0.71118		501.4	1.60918
	501.6	0.17043		501.6	0.42393		501.6	1.3178
	501.8	-0.05415		501.8	0.49748		501.8	1.56579
	502	-0.02513		502	0.46872		502	1.39142
	502.2	0.07997		502.2	0.62191		502.2	1.22799
	502.4	0.01067		502.4	0.36738		502.4	1.292
	502.6	-0.02638		502.6	0.58123		502.6	1.17704
	502.8	-0.00798		502.8	0.58223		502.8	1.52084
	503	0.12332		503	0.40576		503	1.18381
	503.2	-0.00614		503.2	0.37153		503.2	1.11871
	503.4	0.03121		503.4	0.31638		503.4	1.22557
	503.6	0.00954		503.6	0.36026		503.6	1.37928
	503.8	0.10556		503.8	0.30584		503.8	1.14269
	504	0.08764		504	0.39778		504	1.27862
	504.2	-0.00198		504.2	0.30404		504.2	1.29763
	504.4	0.10779		504.4	0.54598		504.4	1.14835
	504.6	0.1219		504.6	0.38929		504.6	1.33951
	504.8	0.12169		504.8	0.37566		504.8	1.26728
	505	0.20094		505	0.12068		505	1.08815
	505.2	0.02428		505.2	0.27983		505.2	0.97698
	505.4	0.21078		505.4	0.35587		505.4	1.2907
	505.6	0.09633		505.6	0.4677		505.6	1.32562
	505.8	0.09028		505.8	0.34457		505.8	1.02727
	506	-0.00488		506	0.32257		506	1.09989
	506.2	0.0833		506.2	0.38941		506.2	1.3693
	506.4	0.18424		506.4	0.24259		506.4	1.24323
	506.6	0.07447		506.6	0.34526		506.6	1.2472
	506.8	0.02964		506.8	0.45214		506.8	1.17668
	507	0.01209		507	0.47031		507	1.24504
	507.2	0.35403		507.2	0.36394		507.2	1.20502
	507.4	0.1619		507.4	0.38496		507.4	1.18264
	507.6	0.13341		507.6	0.40267		507.6	1.02418
	507.8	0.0335		507.8	0.32085		507.8	1.08655
	508	-0.01533		508	0.14654		508	1.11298
	508.2	0.02195		508.2	0.2754		508.2	1.16267
	508.4	-0.0226		508.4	0.16664		508.4	0.97581
	508.6	0.15834		508.6	0.4225		508.6	1.14063
	508.8	-0.01024		508.8	0.43941		508.8	0.90188
	509	-0.02294		509	0.26188		509	0.74555
	509.2	0.16682		509.2	0.34528		509.2	1.21168
	509.4	0.20522		509.4	0.48918		509.4	1.01277
	509.6	0.16287		509.6	0.33146		509.6	1.03114
	509.8	0.01708		509.8	0.36974		509.8	1.04754
	510	0.09184		510	0.40935		510	0.86499
	510.2	0.31907		510.2	0.28068		510.2	0.98053
	510.4	0.08815		510.4	0.47213		510.4	1.05316
	510.6	0.11819		510.6	0.38423		510.6	1.07576
	510.8	0.01907		510.8	0.35669		510.8	1.11257
	511	-0.03176		511	0.1933		511	1.01269
	511.2	-0.01277		511.2	-0.01176		511.2	0.67637
	511.4	-0.04884		511.4	0.13981		511.4	0.84485
	511.6	0.01718		511.6	0.19247		511.6	0.94174
	511.8	0.05575		511.8	0.25821		511.8	0.85716
	512	-0.00228		512	0.26734		512	0.78294
	512.2	0.12425		512.2	0.35856		512.2	0.81725
	512.4	0.01593		512.4	0.21827		512.4	0.87802
	512.6	-0.0332		512.6	0.01904		512.6	0.98329
	512.8	0.0096		512.8	0.19016		512.8	0.89551
	513	-0.04357		513	0.35698		513	0.77928
	513.2	0.15445		513.2	0.24486		513.2	0.88312
	513.4	-0.10161		513.4	0.2319		513.4	0.85794
	513.6	-0.03485		513.6	0.35668		513.6	0.84258
	513.8	0.04197		513.8	0.22375		513.8	0.96008
	514	0.1428		514	0.27899		514	0.98813
	514.2	-0.06101		514.2	0.30296		514.2	0.86631
	514.4	0.09736		514.4	0.30026		514.4	0.69467
	514.6	0.04124		514.6	0.31914		514.6	0.80029
	514.8	-0.08094		514.8	0.15836		514.8	0.61089
	515	0.02461		515	0.20967		515	0.95982
	515.2	0.02643		515.2	0.19547		515.2	0.95432
	515.4	-0.04771		515.4	0.13876		515.4	0.93916
	515.6	0.12792		515.6	0.23782		515.6	1.09578
	515.8	-0.03577		515.8	0.15249		515.8	0.98074
	516	-0.07668		516	0.24833		516	0.73911
	516.2	0.17985		516.2	0.28891		516.2	0.92715
	516.4	0.1041		516.4	0.3017		516.4	1.07327
	516.6	0.03825		516.6	0.20286		516.6	0.74127
	516.8	0.24081		516.8	0.23233		516.8	0.78736
	517	-0.06398		517	0.02603		517	0.61095
	517.2	0.14201		517.2	0.18456		517.2	0.77613
	517.4	0.03883		517.4	0.23345		517.4	0.74999
	517.6	-0.00904		517.6	0.21148		517.6	0.67454
	517.8	-0.01341		517.8	0.13677		517.8	0.70007
	518	-0.01492		518	0.10367		518	0.56174
	518.2	0.02437		518.2	0.25995		518.2	0.73468
	518.4	0.06029		518.4	0.16921		518.4	0.66836
	518.6	0.06926		518.6	0.23257		518.6	0.93175
	518.8	0.04226		518.8	0.19843		518.8	0.90143
	519	0.05791		519	0.26232		519	0.7489
	519.2	0.17761		519.2	0.35601		519.2	0.83676
	519.4	0.02626		519.4	0.04749		519.4	0.77223
	519.6	0.01241		519.6	0.15184		519.6	0.88449
	519.8	-0.01861		519.8	0.34333		519.8	0.8046
	520	0.05212		520	0.1332		520	0.79923

## Sheet: Fig_4d
		Py-PEG4-Os		Py-PEG4-Os (ester)		Py-PEG13-Os (ester)		Py-PEG25-Os (ester)
		relative flourescence intensity (%)		relative flourescence intensity (%)		relative flourescence intensity (%)		relative flourescence intensity (%)
	water	100		100		100		100
	50 mM NaCl	104.64		134.005		168.816		179.276

## Sheet: Fig_4f
		polymersomes/ITO			Os-polymersomes/ITO
		Potential (V vs. Ag/AgCl)	Current density (μA cm-2)		Potential (V vs. Ag/AgCl)	Current density (μA cm-2)
		0.000201416	-1.9873		0.000152588	-1.73737
		0.000311279	-0.73395		0.000518799	-0.76691
		0.000460815	-0.44678		0.000521851	-0.52856
		0.000704956	-0.3067		0.000686646	-0.44312
		0.000823975	-0.28656		0.000881958	-0.30884
		0.000967407	-0.23041		0.000842285	-0.32532
		0.00103	-0.17725		0.0011322	-0.29999
		0.00127	-0.07913		0.00133667	-0.21857
		0.00151	-0.11118		0.0013092	-0.23941
		0.0016	-0.08075		0.00154724	-0.14746
		0.00174	-0.06058		0.00154724	-0.2099
		0.00195	-0.0748		0.00181885	-0.15128
		0.00216	-0.0127		0.00205994	-0.19165
		0.00224	-0.04977		0.00223389	-0.07971
		0.0024	-0.00531		0.00230103	-0.14026
		0.00261	-0.00247		0.00250244	-0.07684
		0.00283	0.00125		0.00273132	-0.048
		0.00294	0.09586		0.00272827	-0.13461
		0.00303	0.05792		0.00290833	-0.1178
		0.00329	0.09277		0.00312805	-0.03018
		0.00341	0.04843		0.00321655	-0.05429
		0.00362	0.06369		0.00342102	-0.04587
		0.00366	0.18011		0.00371094	-0.02216
		0.0038	0.10318		0.0037323	-0.03186
		0.00402	0.11792		0.00390625	0.02734
		0.00425	0.17059		0.00408325	0.01138
		0.00433	0.17041		0.00418091	-0.00473
		0.00449	0.1539		0.00427856	0.05734
		0.0045	0.13623		0.00447998	0.00763
		0.00467	0.15292		0.00469055	0.06894
		0.00493	0.19986		0.00484924	-0.00601
		0.00512	0.22635		0.00509338	0.04855
		0.00524	0.22958		0.00529175	0.09286
		0.00544	0.24963		0.00534973	0.06119
		0.00559	0.24515		0.00549011	0.11932
		0.00582	0.26102		0.00570374	0.08679
		0.00592	0.27274		0.00578003	0.08194
		0.00605	0.29227		0.00599976	0.13379
		0.00631	0.28452		0.00606079	0.05411
		0.00644	0.2915		0.00619202	0.04697
		0.00662	0.28122		0.00638123	0.11853
		0.00668	0.27328		0.00661316	0.11917
		0.00694	0.27371		0.00662231	0.09473
		0.00709	0.33643		0.0067688	0.16327
		0.00724	0.33463		0.00704956	0.13736
		0.00732	0.2955		0.00711365	0.14111
		0.00751	0.29233		0.00730591	0.1312
		0.00763	0.34695		0.00744019	0.19431
		0.00775	0.32947		0.00780945	0.16821
		0.00797	0.37128		0.00780334	0.15179
		0.00815	0.36008		0.00803528	0.22015
		0.00838	0.37189		0.00812378	0.22308
		0.00848	0.38538		0.00824585	0.11127
		0.00861	0.39648		0.00851135	0.22867
		0.00877	0.36758		0.00852051	0.16031
		0.00903	0.39041		0.00879822	0.20483
		0.00909	0.38715		0.00891418	0.22025
		0.00925	0.38403		0.00921936	0.23965
		0.0093	0.34595		0.00924683	0.22885
		0.00952	0.4147		0.00939636	0.22958
		0.00969	0.39627		0.00950623	0.19504
		0.01	0.48486		0.0097168	0.21899
		0.00996	0.3963		0.00984802	0.24777
		0.01024	0.41602		0.0100128	0.2843
		0.01029	0.41736		0.010257	0.28674
		0.01045	0.40897		0.0103241	0.19775
		0.01064	0.49188		0.0105469	0.26868
		0.01089	0.46664		0.0106293	0.22342
		0.01101	0.41681		0.0108215	0.26205
		0.01113	0.48645		0.0110565	0.32617
		0.01129	0.47266		0.011142	0.27512
		0.01139	0.43811		0.0113922	0.31131
		0.01154	0.46814		0.0115509	0.30203
		0.01164	0.41772		0.0116547	0.25467
		0.01184	0.43561		0.0116974	0.33188
		0.01201	0.46075		0.0118317	0.30969
		0.01224	0.52292		0.0120392	0.29523
		0.01234	0.46609		0.0122223	0.26587
		0.01248	0.50772		0.0122894	0.31345
		0.01275	0.50961		0.0125732	0.30438
		0.01286	0.50372		0.0126678	0.30392
		0.01313	0.53195		0.0129089	0.31577
		0.01317	0.50256		0.0130371	0.31061
		0.01326	0.47192		0.0132202	0.39081
		0.0134	0.55975		0.0133209	0.29141
		0.01366	0.5882		0.0134705	0.31619
		0.01373	0.53308		0.0136078	0.30865
		0.01408	0.61517		0.0138031	0.3533
		0.01355	0.44312		0.013913	0.29605
		0.01384	0.45288		0.0140442	0.30264
		0.01395	0.50446		0.0142609	0.43921
		0.01404	0.46875		0.0143829	0.315
		0.01429	0.57922		0.0145905	0.3588
		0.01447	0.45319		0.0146759	0.38892
		0.01448	0.47791		0.0148254	0.39355
		0.0147	0.45197		0.0149719	0.34293
		0.01485	0.5011		0.0152313	0.36343
		0.01509	0.55145		0.0153564	0.41132
		0.01519	0.43335		0.0155884	0.43338
		0.01531	0.48218		0.0156433	0.38788
		0.0155	0.50781		0.0158081	0.35312
		0.01555	0.55267		0.0159454	0.39465
		0.01573	0.51117		0.016153	0.35593
		0.01593	0.50446		0.0162415	0.37708
		0.01612	0.55176		0.0163025	0.40802
		0.0162	0.56213		0.0165894	0.41724
		0.01634	0.46631		0.0167938	0.44772
		0.0166	0.52856		0.0168243	0.37402
		0.0168	0.53314		0.0170227	0.41663
		0.01677	0.5896		0.0171783	0.39371
		0.01693	0.5368		0.0173981	0.45316
		0.01721	0.55908		0.0175659	0.39282
		0.01729	0.58014		0.0177307	0.48703
		0.01743	0.53406		0.0177582	0.39441
		0.01762	0.61707		0.0180267	0.44962
		0.01779	0.59784		0.0181183	0.38995
		0.01795	0.50415		0.0182159	0.4227
		0.01812	0.59723		0.0182983	0.43396
		0.01817	0.52124		0.0185913	0.46399
		0.01846	0.60944		0.0187866	0.4924
		0.01857	0.59418		0.0187927	0.46591
		0.01869	0.56244		0.0190887	0.43436
		0.01877	0.59174		0.0192505	0.4256
		0.01897	0.578		0.019342	0.43521
		0.01921	0.62286		0.0194794	0.44873
		0.0193	0.65399		0.0197021	0.46634
		0.01948	0.55176		0.0197906	0.45541
		0.01962	0.57434		0.0200409	0.52377
		0.01974	0.59753		0.0200775	0.41022
		0.02001	0.54077		0.0203217	0.47885
		0.01998	0.59875		0.0204071	0.44397
		0.02013	0.64545		0.0206116	0.50195
		0.02033	0.63293		0.0206238	0.44168
		0.02045	0.66711		0.0208405	0.4574
		0.0207	0.63019		0.0209564	0.50073
		0.02086	0.59326		0.0212311	0.48254
		0.02101	0.60822		0.0214111	0.50256
		0.02109	0.64575		0.0213623	0.49619
		0.02132	0.62988		0.0216522	0.47552
		0.02147	0.55481		0.0217865	0.50406
		0.02164	0.60486		0.0219818	0.43652
		0.02178	0.62225		0.0221283	0.49072
		0.02185	0.6546		0.0222595	0.53696
		0.02205	0.69244		0.0224152	0.54666
		0.02214	0.61584		0.0225952	0.50449
		0.02245	0.56335		0.0227051	0.47452
		0.02256	0.63141		0.0229187	0.48328
		0.02262	0.60608		0.0230469	0.47305
		0.02281	0.62592		0.0231384	0.47928
		0.02292	0.67963		0.023288	0.53897
		0.02312	0.63965		0.0234772	0.52902
		0.02319	0.6192		0.0236206	0.50162
		0.0235	0.72662		0.0238861	0.52469
		0.02358	0.66101		0.023938	0.52771
		0.02355	0.5777		0.0240875	0.53476
		0.02384	0.71808		0.0243195	0.59479
		0.02405	0.63843		0.024469	0.47244
		0.02409	0.66986		0.0245758	0.56519
		0.02439	0.68542		0.0247101	0.5087
		0.02455	0.68268		0.0248688	0.52142
		0.02453	0.67749		0.025119	0.56238
		0.02477	0.74738		0.0251984	0.59076
		0.02491	0.69733		0.0252808	0.52582
		0.02515	0.71838		0.0254242	0.54605
		0.0253	0.69733		0.0256897	0.52078
		0.02545	0.73639		0.0258057	0.55667
		0.02561	0.74066		0.0259003	0.54343
		0.0257	0.76508		0.0262054	0.62592
		0.02586	0.6781		0.0258118	0.52246
		0.02597	0.72083		0.0259857	0.46631
		0.0261	0.74921		0.0262146	0.48737
		0.02624	0.68329		0.0263184	0.61035
		0.02649	0.69214		0.0264984	0.53955
		0.02658	0.70465		0.0265656	0.5304
		0.02683	0.73669		0.0267883	0.54352
		0.02687	0.69733		0.0267914	0.51208
		0.02704	0.68054		0.0271149	0.56396
		0.02729	0.75745		0.0271698	0.50323
		0.02724	0.76019		0.0273163	0.5957
		0.0276	0.71716		0.0275177	0.51208
		0.02768	0.66559		0.0276672	0.57739
		0.02777	0.74829		0.0278473	0.55939
		0.02805	0.75317		0.0280304	0.59082
		0.02816	0.72632		0.0282776	0.52216
		0.02839	0.73273		0.0283447	0.53375
		0.02849	0.77576		0.0285065	0.57098
		0.02863	0.70679		0.0286682	0.57709
		0.02874	0.70404		0.0287476	0.49652
		0.0289	0.78674		0.0289001	0.59235
		0.02907	0.7373		0.0290436	0.5304
		0.02928	0.68329		0.0292145	0.55359
		0.02937	0.7663		0.0293152	0.52826
		0.02954	0.72052		0.0294159	0.53528
		0.02964	0.74646		0.0297791	0.60822
		0.02981	0.76782		0.0297791	0.53619
		0.03003	0.75317		0.0299011	0.60822
		0.0301	0.69855		0.0301819	0.55695
		0.03011	0.74402		0.0302643	0.52002
		0.0304	0.7431		0.0304047	0.58014
		0.03052	0.76874		0.0305756	0.57007
		0.03073	0.71686		0.0307159	0.58716
		0.03086	0.79803		0.0308746	0.52368
		0.03109	0.70221		0.031073	0.60028
		0.03124	0.72662		0.0311035	0.57312
		0.03141	0.77637		0.0313568	0.56549
		0.03148	0.74402		0.0315277	0.55389
		0.03163	0.73029		0.0317108	0.56335
		0.03181	0.74738		0.031778	0.63446
		0.03191	0.72357		0.0318634	0.5426
		0.03214	0.72479		0.0321014	0.59937
		0.03224	0.8017		0.0323792	0.57434
		0.03226	0.68695		0.0324951	0.5838
		0.03251	0.77393		0.0325836	0.60638
		0.03273	0.71228		0.0327179	0.54932
		0.03282	0.76752		0.0328766	0.59479
		0.03315	0.8075		0.0329987	0.66101
		0.03326	0.79254		0.0331177	0.5545
		0.03337	0.73151		0.0332092	0.6604
		0.03351	0.77881		0.0335144	0.53528
		0.0335	0.80292		0.0336273	0.67932
		0.03385	0.78369		0.0338043	0.56213
		0.03399	0.76538		0.0338837	0.59845
		0.03403	0.79956		0.0341034	0.61005
		0.03418	0.69092		0.034314	0.58716
		0.03443	0.79285		0.0343323	0.60455
		0.03445	0.78339		0.0345551	0.61279
		0.0347	0.77698		0.0346375	0.64911
		0.03476	0.82031		0.0348633	0.66895
		0.03497	0.81543		0.0349884	0.57709
		0.03518	0.82825		0.0351654	0.61768
		0.03534	0.84839		0.035321	0.63019
		0.03536	0.80719		0.0354034	0.64545
		0.03547	0.8313		0.0357391	0.55359
		0.03581	0.78674		0.0359039	0.68909
		0.03579	0.73456		0.0358368	0.61676
		0.03603	0.78644		0.0360748	0.64606
		0.03617	0.81909		0.0361847	0.63934
		0.03632	0.7373		0.0362701	0.56671
		0.03657	0.74646		0.0365326	0.54718
		0.03673	0.87494		0.0366058	0.69336
		0.03676	0.76447		0.0367401	0.50629
		0.03685	0.76996		0.0369354	0.62866
		0.03704	0.78094		0.0370911	0.59052
		0.03727	0.8374		0.0372925	0.69855
		0.03749	0.74097		0.0374847	0.64331
		0.03772	0.79285		0.0375488	0.62195
		0.03771	0.79285		0.0377228	0.63293
		0.03787	0.77942		0.0379364	0.62958
		0.03807	0.78857		0.0381104	0.64911
		0.03822	0.81573		0.03815	0.56671
		0.03839	0.79437		0.0383026	0.59814
		0.03845	0.79132		0.0385071	0.65735
		0.03855	0.82672		0.0386536	0.59021
		0.03878	0.78339		0.0388184	0.64301
		0.03895	0.84076		0.0389099	0.59998
		0.0391	0.8075		0.0390717	0.62714
		0.03944	0.87463		0.0393463	0.70343
		0.03939	0.79193		0.0394104	0.65613
		0.03962	0.82703		0.0396149	0.60577
		0.03977	0.79102		0.0397186	0.66925
		0.04001	0.85114		0.0399506	0.67322
		0.04008	0.82977		0.0401581	0.67291
		0.04023	0.77087		0.0402374	0.66559
		0.04031	0.79742		0.0403961	0.64545
		0.04045	0.74768		0.0406525	0.65308
		0.04057	0.84991		0.0405884	0.7019
		0.04081	0.75684		0.04086	0.62225
		0.04095	0.85236		0.0411285	0.67902
		0.04109	0.83771		0.0411652	0.6546
		0.0413	0.8252		0.0413116	0.63812
		0.04138	0.84229		0.0415009	0.66132
		0.04156	0.81055		0.041568	0.64911
		0.04168	0.86731		0.0416962	0.6662
		0.04189	0.784		0.0417847	0.68542
		0.04207	0.81329		0.0420593	0.62958
		0.04212	0.82153		0.0421967	0.64636
		0.04241	0.8313		0.0422241	0.67383
		0.04237	0.80414		0.0424469	0.62836
		0.04263	0.82001		0.0426178	0.69214
		0.04284	0.82184		0.0427979	0.68817
		0.04287	0.82245		0.0428955	0.66162
		0.04313	0.74982		0.0431183	0.63965
		0.04324	0.81757		0.0432831	0.69
		0.04344	0.89081		0.0433441	0.672
		0.04363	0.86548		0.0434784	0.7016
		0.04371	0.84473		0.0436798	0.65552
		0.04393	0.86548		0.0438385	0.70007
		0.04401	0.87189		0.044046	0.7193
		0.0442	0.88837		0.0441711	0.71045
		0.04416	0.8728		0.0442261	0.66193
		0.04454	0.79132		0.0445892	0.6839
		0.04462	0.83649		0.0446045	0.65582
		0.04483	0.91736		0.0447937	0.74829
		0.04491	0.81024		0.0448456	0.69702
		0.04505	0.78583		0.0450562	0.68542
		0.04521	0.83069		0.0452423	0.65063
		0.04535	0.8493		0.0454559	0.70587
		0.04555	0.85907		0.0455994	0.64484
		0.04565	0.85114		0.0457825	0.71228
		0.04581	0.87646		0.045871	0.76721
		0.04609	0.78003		0.0460144	0.69092
		0.04612	0.84778		0.0461761	0.66162
		0.04632	0.82184		0.0464111	0.68787
		0.04647	0.86945		0.0465576	0.6955
		0.04654	0.88318		0.0466095	0.67505
		0.04672	0.8783		0.0467102	0.68848
		0.04693	0.8136		0.0467651	0.70129
		0.04693	0.80109		0.0469879	0.71899
		0.04725	0.86914		0.0471771	0.7135
		0.04725	0.85999		0.0472931	0.63477
		0.04753	0.92041		0.0475586	0.77606
		0.04758	0.83374		0.0476379	0.69031
		0.04786	0.87158		0.0478668	0.67444
		0.04793	0.84625		0.0480042	0.72113
		0.04805	0.78735		0.0480682	0.71228
		0.04836	0.86487		0.0483032	0.70862
		0.04846	0.85602		0.0485016	0.69946
		0.04867	0.87128		0.0485779	0.71899
		0.04872	0.79285		0.0487366	0.66467
		0.04892	0.84869		0.0488892	0.69336
		0.04903	0.87982		0.0491058	0.70801
		0.04912	0.8432		0.0492035	0.69214
		0.04956	0.85327		0.04953	0.67657
		0.04965	0.82642		0.0496216	0.73456
		0.04993	0.83984		0.0498352	0.67719
		0.05002	0.84595		0.0499573	0.72754
		0.05011	0.8963		0.0502319	0.75928
		0.0502	0.87555		0.050293	0.65338
		0.05045	0.83435		0.0504456	0.62805
		0.05066	0.84961		0.0505676	0.73334
		0.05081	0.85663		0.0507202	0.70984
		0.05087	0.84991		0.0509338	0.74005
		0.05106	0.88074		0.0510864	0.67322
		0.05118	0.85144		0.051178	0.69702
		0.05133	0.90729		0.0513611	0.70496
		0.05145	0.88409		0.0515137	0.70099
		0.05173	0.8429		0.0516357	0.72357
		0.05188	0.91919		0.0517883	0.65369
		0.052	0.81665		0.052002	0.7193
		0.05212	0.93781		0.052124	0.74036
		0.05222	0.86548		0.052002	0.69244
		0.05237	0.85022		0.0525208	0.74402
		0.05252	0.83588		0.0526123	0.71503
		0.05273	0.87128		0.0526733	0.69977
		0.0527	0.85815		0.0528259	0.70526
		0.05298	0.87646		0.052948	0.74463
		0.05325	0.81238		0.0531921	0.74097
		0.05331	0.8194		0.0533752	0.69702
		0.0535	0.9613		0.0533447	0.70251
		0.0538	0.84259		0.0536499	0.72296
		0.05374	0.89508		0.053772	0.68451
		0.05396	0.89966		0.053894	0.72693
		0.05417	0.89691		0.0540466	0.79803
		0.05417	0.86609		0.0542603	0.72693
		0.05444	0.83557		0.0542603	0.68542
		0.0546	0.92255		0.0545044	0.74341
		0.05481	0.86823		0.054657	0.75439
		0.05496	0.84717		0.0547791	0.7077
		0.05508	0.8728		0.0549316	0.75714
		0.05515	0.85114		0.0552063	0.74005
		0.05527	0.91339		0.0552673	0.70374
		0.05539	0.83801		0.055481	0.76172
		0.05569	0.91431		0.055603	0.65125
		0.05588	0.88745		0.0557556	0.70465
		0.05591	0.80536		0.0558777	0.72235
		0.05615	0.89386		0.0560608	0.76294
		0.05618	0.84808		0.0561829	0.7019
		0.05646	0.89935		0.0563965	0.73395
		0.05661	0.94421		0.0565491	0.70435
		0.05673	0.88593		0.0566711	0.67352
		0.05688	0.85815		0.0566406	0.76843
		0.05704	0.89386		0.0569153	0.75562
		0.05722	0.89844		0.0570984	0.79407
		0.05728	0.83557		0.0572815	0.77576
		0.05743	0.84259		0.0574036	0.73608
		0.05759	0.89233		0.0575256	0.68634
		0.05777	0.88745		0.0577087	0.73059
		0.05786	0.9082		0.0578918	0.75684
		0.05804	0.92529		0.0581665	0.72266
		0.05823	0.8786		0.0583191	0.74036
		0.05835	0.91858		0.0584106	0.71808
		0.0585	0.81512		0.0585632	0.73792
		0.05869	0.87341		0.0586243	0.76141
		0.05884	0.8551		0.0587158	0.74036
		0.05893	0.86975		0.059021	0.71472
		0.0592	0.89539		0.0591431	0.76324
		0.05936	0.91797		0.0592041	0.7309
		0.05939	0.81848		0.0594177	0.80414
		0.05966	0.88226		0.0596008	0.69733
		0.05972	0.93048		0.0598145	0.76843
		0.05997	0.90515		0.059845	0.72815
		0.06024	0.91095		0.0601196	0.74188
		0.0603	0.8609		0.0600891	0.76324
		0.06042	0.89294		0.0603638	0.7608
		0.06055	0.92194		0.0604858	0.7663
		0.06064	0.88715		0.0606384	0.80872
		0.06088	0.92926		0.0607605	0.71838
		0.06104	0.9964		0.0609436	0.74005
		0.06119	0.88257		0.0610962	0.76355
		0.06125	0.83405		0.0611877	0.67413
		0.06143	0.89966		0.0614624	0.72144
		0.06161	0.8847		0.061554	0.73914
		0.06174	0.86334		0.0617371	0.75928
		0.06195	0.8963		0.0619202	0.7254
		0.0621	0.8963		0.0620117	0.70709
		0.06229	0.87921		0.0621643	0.79498
		0.06241	0.91339		0.0623169	0.75562
		0.06265	0.90668		0.0625	0.78369
		0.06265	0.88226		0.0626526	0.80627
		0.06274	0.88867		0.0628967	0.75623
		0.06296	0.90027		0.0629272	0.72174
		0.06326	0.88409		0.0629578	0.73029
		0.06329	0.87036		0.0632629	0.74402
		0.06339	0.90881		0.063385	0.71503
		0.06363	0.85022		0.0636292	0.70831
		0.06375	0.90576		0.0635681	0.76752
		0.06393	0.89447		0.0637817	0.78522
		0.06406	0.87799		0.0639648	0.76813
		0.06436	0.87402		0.0642395	0.71564
		0.06442	0.86792		0.0643921	0.76996
		0.06448	0.86853		0.0644836	0.78735
		0.06467	0.92682		0.0646973	0.74799
		0.06491	0.88013		0.0648193	0.81543
		0.06497	0.85236		0.0648804	0.76691
		0.06503	0.87952		0.065033	0.77271
		0.06528	0.8197		0.0653381	0.8017
		0.06549	0.8786		0.0652771	0.79224
		0.06555	0.88409		0.0655518	0.84747
		0.06573	0.87128		0.0657349	0.81207
		0.06589	0.89905		0.0660095	0.73639
		0.06607	0.87921		0.0660095	0.7077
		0.06619	0.88104		0.0662231	0.81116
		0.06635	0.90851		0.0663452	0.75226
		0.06656	0.91187		0.0663757	0.70221
		0.06662	0.91736		0.0666504	0.74524
		0.06683	0.8963		0.0667725	0.77789
		0.06693	0.8255		0.0668945	0.73456
		0.06711	0.91309		0.0669861	0.77667
		0.0672	0.85236		0.0671692	0.78125
		0.06735	0.87341		0.0673218	0.77911
		0.06757	0.85022		0.0674133	0.78918
		0.06766	0.84015		0.067688	0.68542
		0.06787	0.85022		0.0678711	0.77972
		0.06802	0.9137		0.0680237	0.78552
		0.06818	0.9375		0.0681458	0.79498
		0.06833	0.94696		0.0682678	0.73608
		0.06839	0.87646		0.0684509	0.75287
		0.0686	0.91949		0.068512	0.79529
		0.06876	0.90088		0.0686646	0.7547
		0.06894	0.88257		0.0688782	0.7782
		0.06906	0.9079		0.0690613	0.78217
		0.06924	0.87097		0.0692139	0.74677
		0.06937	0.8609		0.0692749	0.73761
		0.06961	0.91583		0.0694275	0.77515
		0.06973	0.86578		0.0698547	0.83923
		0.06982	0.93262		0.0698547	0.81604
		0.06998	0.94696		0.0700684	0.80109
		0.0701	0.83771		0.0700684	0.76752
		0.07025	0.89935		0.0703125	0.76691
		0.07043	0.88287		0.0704651	0.74921
		0.07071	0.88501		0.0706177	0.84442
		0.07065	0.96191		0.0708313	0.76813
		0.07095	0.89355		0.0708618	0.81085
		0.07108	0.90179		0.0709839	0.78522
		0.07117	0.96588		0.071106	0.71808
		0.07132	0.88287		0.0714417	0.79956
		0.07162	0.867		0.0714111	0.84503
		0.07162	0.91827		0.0716553	0.76996
		0.07172	0.89752		0.0718079	0.75806
		0.07193	0.86395		0.0720825	0.78613
		0.07217	0.90454		0.072113	0.7547
		0.07217	0.93231		0.0723267	0.77789
		0.07251	0.88257		0.0723267	0.80688
		0.07266	0.93781		0.0725403	0.78735
		0.07288	0.88776		0.0727539	0.78735
		0.07288	0.89966		0.0727844	0.76874
		0.07297	0.89844		0.0730896	0.737
		0.07333	0.90698		0.0732727	0.74951
		0.07333	0.95154		0.0733643	0.7782
		0.07355	0.87982		0.0734558	0.79193
		0.07379	0.91217		0.0736084	0.76324
		0.07385	0.86121		0.073822	0.80475
		0.07394	0.88501		0.0737915	0.80627
		0.07407	0.91125		0.0739441	0.82397
		0.07443	0.85754		0.0742798	0.86029
		0.07434	0.92804		0.0744019	0.74585
		0.07452	0.89691		0.0744629	0.79956
		0.07468	0.89325		0.074646	0.78064
		0.07486	0.88776		0.0749207	0.79102
		0.07495	0.87982		0.0749512	0.78766
		0.07526	0.91217		0.0751038	0.80414
		0.07541	0.92133		0.0752869	0.85083
		0.07556	0.95886		0.0754089	0.76538
		0.07571	0.92255		0.075592	0.76996
		0.07568	0.79865		0.0756836	0.8197
		0.07584	0.93872		0.0759583	0.77332
		0.0762	0.78003		0.0760803	0.75592
		0.07635	0.89722		0.0763245	0.73761
		0.07639	0.97382		0.0763855	0.84106
		0.07663	0.86487		0.0765076	0.77423
		0.07675	0.79559		0.0766296	0.77362
		0.07697	0.94147		0.0767822	0.78308
		0.07709	0.92804		0.0768433	0.82489
		0.07712	0.95093		0.0771484	0.81299
		0.07721	0.88928		0.0773315	0.71991
		0.07761	0.89661		0.0774231	0.78491
		0.07748	0.92926		0.0775146	0.7782
		0.0777	0.90088		0.0776672	0.78857
		0.07803	0.9256		0.0778503	0.82001
		0.07809	0.82611		0.0780334	0.81299
		0.07825	0.91583		0.078186	0.80994
		0.0784	0.89325		0.0782471	0.79987
		0.07855	0.84015		0.0784607	0.74188
		0.0787	0.82428		0.0785217	0.76965
		0.0788	0.85144		0.0787659	0.78857
		0.07889	0.86029		0.0789185	0.7428
		0.0791	0.86761		0.0792236	0.79254
		0.07916	0.91339		0.0793762	0.82672
		0.0795	0.93872		0.0793762	0.77545
		0.07956	0.89722		0.0796204	0.77209
		0.07974	0.84198		0.0797424	0.83008
		0.0798	0.84869		0.0798645	0.78613
		0.07999	0.90973		0.0800781	0.79773
		0.08014	0.93079		0.0802307	0.80627
		0.08032	0.84351		0.0802612	0.83466
		0.08047	0.896		0.0805054	0.8136
		0.08063	0.87646		0.0808105	0.79803
		0.08084	0.83801		0.0806885	0.755
		0.08096	0.92773		0.0810852	0.78888
		0.08121	0.85785		0.0810242	0.85236
		0.08121	0.83374		0.0813293	0.78949
		0.08139	0.88074		0.0812683	0.83527
		0.0816	0.87677		0.081604	0.78033
		0.08176	0.88043		0.0817261	0.76294
		0.08188	0.91705		0.0819397	0.82123
		0.08206	0.86395		0.0820007	0.8136
		0.08224	0.86121		0.0820923	0.88623
		0.08224	0.91675		0.0823364	0.80688
		0.08261	0.94086		0.0824585	0.85754
		0.08255	0.93781		0.0825806	0.8197
		0.08298	0.89386		0.0827026	0.90851
		0.08304	0.94543		0.0828247	0.8075
		0.08316	0.8551		0.0831299	0.82031
		0.08313	0.85022		0.083313	0.75012
		0.08344	0.84717		0.0834045	0.8374
		0.0835	0.89783		0.0834961	0.81909
		0.08365	0.9079		0.0837402	0.79437
		0.08389	0.82733		0.0838013	0.84686
		0.08405	0.85999		0.0840149	0.81085
		0.08417	0.93048		0.0841675	0.79315
		0.08435	0.84991		0.0842896	0.80536
		0.08438	0.8139		0.0844421	0.84503
		0.08466	0.83984		0.0847168	0.83466
		0.08475	0.95154		0.0847473	0.87494
		0.08496	0.92224		0.085022	0.77393
		0.08499	0.81665		0.085144	0.78125
		0.08521	0.87677		0.0852661	0.80811
		0.08545	0.88928		0.0854187	0.80566
		0.08557	0.85815		0.0855713	0.84351
		0.08569	0.90485		0.0857239	0.8667
		0.086	0.87067		0.0856934	0.86212
		0.086	0.87128		0.0860901	0.79254
		0.08615	0.88348		0.0860291	0.76965
		0.08633	0.87616		0.0861816	0.78552
		0.0864	0.84686		0.0864868	0.8136
		0.08661	0.81604		0.0866089	0.83893
		0.08673	0.91217		0.0867004	0.802
		0.08691	0.90637		0.0869446	0.7959
		0.08704	0.8783		0.0870667	0.8313
		0.08725	0.8493		0.0871887	0.81696
		0.08737	0.91034		0.0873108	0.84076
		0.08749	0.87097		0.0873413	0.82611
		0.08765	0.82092		0.0876465	0.81726
		0.08771	0.88898		0.0878296	0.79315
		0.08804	0.88959		0.0879822	0.84564
		0.0882	0.88593		0.0880737	0.82977
		0.0882	0.84717		0.0883484	0.8432
		0.08838	0.85236		0.0884094	0.89325
		0.08862	0.85632		0.0886536	0.82031
		0.08881	0.8667		0.0887756	0.80902
		0.0889	0.90271		0.0888977	0.88501
		0.08911	0.91888		0.0890503	0.82214
		0.08932	0.90088		0.0891724	0.77759
		0.08942	0.88654		0.089447	0.83984
		0.08957	0.93048		0.089447	0.88409
		0.08966	0.85175		0.0896606	0.86334
		0.08987	0.92102		0.0898438	0.79559
		0.0899	0.92529		0.0899353	0.83862
		0.09015	0.914		0.0901184	0.8252
		0.09027	0.89386		0.090271	0.77057
		0.09045	0.83679		0.0904236	0.81116
		0.09058	0.91614		0.0904236	0.79559
		0.09076	0.86426		0.0908203	0.8429
		0.09091	0.89905		0.0909119	0.82977
		0.09103	0.80963		0.0910339	0.81848
		0.09109	0.90027		0.0910645	0.82489
		0.09125	0.85815		0.0913086	0.86945
		0.09155	0.87708		0.0913696	0.8606
		0.09158	0.86853		0.0917053	0.83191
		0.09174	0.88348		0.0918884	0.79132
		0.09195	0.90363		0.0919189	0.87219
		0.09192	0.86517		0.09198	0.88348
		0.09222	0.8847		0.0922241	0.85663
		0.09253	0.8844		0.0924377	0.81604
		0.09262	0.85785		0.0923767	0.80322
		0.09274	0.849		0.0927429	0.89661
		0.09299	0.88074		0.0928955	0.86456
		0.09302	0.85327		0.0932007	0.77911
		0.09317	0.91187		0.0932007	0.82764
		0.09332	0.88074		0.0933228	0.83893
		0.09369	0.87067		0.0934143	0.79468
		0.09357	0.88501		0.0935974	0.89172
		0.09354	0.85999		0.09375	0.81146
		0.0939	0.86639		0.0939636	0.88654
		0.09399	0.88531		0.0940857	0.81818
		0.0943	0.91217		0.0941467	0.85846
		0.09442	0.82977		0.0943298	0.83801
		0.09451	0.90057		0.094574	0.84717
		0.09473	0.8847		0.0946655	0.91095
		0.09479	0.8725		0.0948181	0.83496
		0.09497	0.88989		0.0950012	0.84351
		0.09515	0.90973		0.0951233	0.81696
		0.09528	0.86914		0.0951843	0.82642
		0.09537	0.88959		0.0953674	0.80841
		0.09564	0.83099		0.0956421	0.82825
		0.09589	0.90424		0.0957947	0.85266
		0.09592	0.90271		0.0958557	0.84442
		0.0961	0.89966		0.0960999	0.83832
		0.09622	0.94391		0.0961304	0.89691
		0.09637	0.90454		0.096344	0.87738
		0.09668	0.85663		0.0966492	0.85419
		0.09677	0.8606		0.0967102	0.86212
		0.09683	0.91766		0.0967407	0.86243
		0.09711	0.84686		0.0969238	0.86395
		0.0972	0.85419		0.0971069	0.80688
		0.09729	0.8786		0.0973206	0.90546
		0.09763	0.93048		0.0974426	0.83832
		0.09756	0.8783		0.0974731	0.83252
		0.09787	0.90454		0.0976562	0.87646
		0.09781	0.88135		0.0978699	0.83832
		0.09799	0.81177		0.098053	0.8252
		0.09818	0.84106		0.0982361	0.84167
		0.09833	0.80109		0.0983276	0.8786
		0.0986	0.90485		0.0984802	0.87158
		0.0986	0.8902		0.0986938	0.83435
		0.09879	0.87341		0.0988159	0.80597
		0.09894	0.92651		0.0990601	0.84808
		0.09912	0.87646		0.0991821	0.84564
		0.09921	0.84656		0.0993042	0.86975
		0.09943	0.94849		0.0993347	0.87738
		0.09952	0.87189		0.0995789	0.85754
		0.09976	0.83649		0.099762	0.867
		0.09988	0.88898		0.099823	0.85205
		0.09991	0.88135		0.100006	0.89294
		0.10013	0.87372		0.10025	0.85938
		0.10034	0.89661		0.100281	0.8432
		0.10056	0.8786		0.100464	0.82733
		0.10056	0.83649		0.100769	0.85907
		0.1008	0.84351		0.1008	0.94574
		0.10101	0.86639		0.100891	0.88531
		0.10114	0.89935		0.101044	0.76508
		0.10123	0.87372		0.101227	0.86243
		0.10153	0.90729		0.101288	0.86304
		0.10159	0.8493		0.10144	0.94818
		0.10165	0.82458		0.101715	0.86456
		0.10199	0.93018		0.101837	0.87128
		0.10205	0.90424		0.101929	0.80872
		0.10217	0.86945		0.102203	0.82428
		0.10229	0.94086		0.102325	0.94574
		0.10248	0.8493		0.10257	0.86517
		0.1026	0.88684		0.102509	0.86975
		0.10284	0.86578		0.102753	0.81146
		0.10294	0.85663		0.102966	0.82764
		0.10297	0.90027		0.103058	0.87677
		0.10333	0.82947		0.103302	0.90668
		0.10339	0.8844		0.103394	0.85693
		0.1037	0.88898		0.103607	0.81024
		0.10367	0.86731		0.103699	0.88837
		0.10379	0.88867		0.103821	0.89661
		0.10403	0.86182		0.104004	0.88959
		0.10416	0.8078		0.104218	0.896
		0.10449	0.86456		0.104218	0.85602
		0.10449	0.90393		0.104279	0.85266
		0.10449	0.88257		0.104553	0.84015
		0.10468	0.84747		0.104858	0.87158
		0.10489	0.88654		0.104767	0.87799
		0.10507	0.84412		0.105042	0.86548
		0.10529	0.82092		0.105255	0.89813
		0.10535	0.86853		0.105438	0.88593
		0.10559	0.84808		0.10553	0.93262
		0.10568	0.82153		0.105713	0.90118
		0.10574	0.84686		0.105804	0.8728
		0.10602	0.89233		0.105927	0.80902
		0.10608	0.95764		0.106018	0.82275
		0.10626	0.83374		0.106293	0.88287
		0.10651	0.86853		0.106476	0.92438
		0.1066	0.88531		0.10672	0.89935
		0.10672	0.88013		0.10672	0.88348
		0.10693	0.90973		0.106903	0.88959
		0.10699	0.96069		0.106995	0.9259
		0.10724	0.8844		0.107208	0.92224
		0.10739	0.85602		0.107361	0.9436
		0.10754	0.85785		0.107452	0.84534
		0.10764	0.89844		0.107635	0.86243
		0.10779	0.84137		0.107849	0.87646
		0.10806	0.86548		0.107971	0.89325
		0.10818	0.82977		0.108215	0.88776
		0.1084	0.95276		0.108185	0.89508
		0.10855	0.849		0.108429	0.8728
		0.10864	0.86884		0.108643	1.00891
		0.1087	0.78583		0.108704	0.90057
		0.10904	0.87433		0.108917	0.91309
		0.10907	0.94452		0.109039	0.8844
		0.10913	0.83984		0.109283	0.95764
		0.10938	0.86121		0.109375	0.86151
		0.10956	0.88562		0.109589	0.93414
		0.10956	0.85968		0.109589	0.90485
		0.10977	0.83374		0.109772	0.88959
		0.10992	0.88104		0.110107	0.896
		0.11002	0.90027		0.110016	0.93811
		0.11032	0.91309		0.110138	0.82794
		0.11038	0.83496		0.110413	0.9494
		0.11057	0.89081		0.110626	0.87372
		0.11063	0.85052		0.110748	0.86334
		0.11081	0.88593		0.11087	0.86731
		0.11105	0.81696		0.111023	0.87311
		0.11127	0.83618		0.111084	0.8493
		0.11133	0.83405		0.111359	0.94879
		0.11148	0.87585		0.11142	0.86914
		0.11163	0.85449		0.111664	0.90149
		0.11176	0.84595		0.111755	0.89569
		0.11188	0.91705		0.111969	0.91766
		0.11206	0.82275		0.112213	0.95734
		0.11215	0.88867		0.112305	0.85327
		0.11243	0.86639		0.112427	0.89874
		0.11261	0.84564		0.112457	0.92346
		0.11264	0.83221		0.112793	0.87708
		0.11292	0.94788		0.112885	0.89142
		0.11295	0.89081		0.112946	0.87463
		0.11322	0.79102		0.11319	0.91705
		0.11334	0.8551		0.113281	0.95184
		0.11356	0.92316		0.113495	0.86639
		0.11365	0.8429		0.113525	0.86945
		0.11368	0.87463		0.113678	0.87585
		0.11383	0.92499		0.113953	0.91248
		0.11401	0.82458		0.114136	0.82031
		0.1142	0.87494		0.114319	0.94116
		0.11441	0.88196		0.114471	0.94116
		0.11459	0.82581		0.114563	0.92255
		0.11453	0.85205		0.114807	0.82367
		0.11484	0.90912		0.114868	0.94604
		0.11493	0.86121		0.11499	0.92255
		0.11508	0.78125		0.115173	0.83344
		0.1152	0.95978		0.115417	0.95154
		0.11539	0.85175		0.115417	0.93018
		0.11554	0.76569		0.115479	0.92285
		0.11572	0.83466		0.115692	0.91766
		0.11594	0.87067		0.115906	0.8902
		0.116	0.82977		0.116119	0.95795
		0.11621	0.91461		0.11615	0.91461
		0.11636	0.8432		0.116394	0.97046
		0.11652	0.83527		0.116455	0.86731
		0.11673	0.8374		0.11676	0.90515
		0.11673	0.87402		0.11673	0.91217
		0.11691	0.95764		0.116974	0.91461
		0.11703	0.85785		0.117065	0.85236
		0.11722	0.90271		0.11731	0.9201
		0.11737	0.84717		0.117401	0.92865
		0.11758	0.89111		0.117645	0.98969
		0.1178	0.81787		0.117828	0.92163
		0.11795	0.9021		0.117889	0.87006
		0.11798	0.88562		0.118164	0.91888
		0.11816	0.82092		0.118225	0.91919
		0.11832	0.79834		0.118317	0.92712
		0.11859	0.84442		0.118561	0.90698
		0.11862	0.85266		0.118591	0.93201
		0.11877	0.79437		0.118835	0.97107
		0.11896	0.80292		0.118927	0.95276
		0.11893	0.82794		0.119141	0.87128
		0.11932	0.82703		0.119293	0.89905
		0.11948	0.90271		0.119568	0.849
		0.11945	0.86334		0.119568	0.96741
		0.11969	0.80353		0.119904	0.92407
		0.11978	0.88562		0.119843	0.89508
		0.12009	0.8728		0.120026	0.92621
		0.12021	0.87799		0.120178	0.94788
		0.12033	0.87799		0.1203	0.99731
		0.12054	0.81207		0.120605	0.88684
		0.12054	0.93567		0.120697	0.88959
		0.12082	0.79865		0.120758	0.92896
		0.12097	0.92865		0.121002	0.979
		0.12119	0.85663		0.121155	0.91461
		0.12128	0.82458		0.121185	0.92651
		0.12134	0.84229		0.121338	0.96405
		0.12134	0.83557		0.121552	0.97015
		0.12173	0.81329		0.121765	0.95551
		0.12195	0.87097		0.121826	0.92834
		0.12195	0.86487		0.122009	0.96283
		0.12222	0.86395		0.122101	0.90515
		0.12225	0.83008		0.122223	0.94604
		0.12247	0.78918		0.122528	1.00555
		0.12265	0.83923		0.122681	0.9024
		0.12271	0.79193		0.122681	0.90515
		0.12292	0.91583		0.122955	1.03333
		0.12299	0.83862		0.123169	0.91003
		0.12323	0.85571		0.12323	0.96375
		0.12354	0.87524		0.123352	0.92499
		0.12357	0.86731		0.123657	0.97534
		0.12378	0.89813		0.123657	0.97046
		0.12387	0.79651		0.12381	0.97778
		0.1239	0.81818		0.124054	0.94055
		0.12418	0.92499		0.124054	0.97626
		0.1243	0.83008		0.12439	1.01715
		0.12448	0.8255		0.124542	0.9375
		0.12473	0.88623		0.124573	0.99152
		0.12476	0.82855		0.124786	0.95398
		0.12497	0.87524		0.124969	0.92285
		0.12497	0.83405		0.125031	0.96741
		0.12521	0.86792		0.125305	0.96344
		0.12543	0.85876		0.125305	0.97351
		0.12561	0.80414		0.125519	0.96863
		0.12564	0.82031		0.125641	0.94299
		0.12582	0.90881		0.125885	0.93872
		0.12601	0.91003		0.126007	0.97778
		0.12607	0.86609		0.126099	0.9906
		0.12628	0.867		0.126312	0.95886
		0.12643	0.84869		0.126434	0.94238
		0.12653	0.82703		0.126617	0.9906
		0.12686	0.88043		0.126862	0.99091
		0.12692	0.89386		0.126923	0.93506
		0.12711	0.90973		0.126984	1.02753
		0.12711	0.83862		0.127228	0.88959
		0.12735	0.85632		0.12738	0.94482
		0.12753	0.85419		0.127502	0.95123
		0.12759	0.89325		0.127655	0.98572
		0.12787	0.85114		0.127838	0.95428
		0.12808	0.86029		0.128021	1.00769
		0.12811	0.82458		0.128204	0.99091
		0.12827	0.76599		0.128296	0.96558
		0.12836	0.8252		0.128571	1.01837
		0.12863	0.84167		0.128632	0.96069
		0.12875	0.89905		0.128693	1.00708
		0.12878	0.82092		0.128937	0.97107
		0.12906	0.79468		0.129089	0.97595
		0.12918	0.79803		0.129303	0.99762
		0.12936	0.8194		0.129395	0.98755
		0.12943	0.89294		0.129547	1.0672
		0.12976	0.87646		0.12973	0.95978
		0.12979	0.84686		0.129852	1.02844
		0.12994	0.82184		0.130035	0.98145
		0.13007	0.87677		0.130249	0.94849
		0.13019	0.90668		0.13031	0.9552
		0.13046	0.83679		0.130432	0.99915
		0.13058	0.82123		0.130554	1.03424
		0.1308	0.85968		0.130676	1.0791
		0.13092	0.89142		0.130981	0.99731
		0.13095	0.79865		0.131073	0.97839
		0.13104	0.81085		0.131104	0.98969
		0.13132	0.8551		0.131378	1.00281
		0.13168	0.84351		0.131439	0.97473
		0.13162	0.81177		0.131592	1.06842
		0.13181	0.8075		0.131775	1.00952
		0.13193	0.92041		0.132019	0.97015
		0.13217	0.76141		0.13208	0.98267
		0.1322	0.85449		0.132385	1.00616
		0.13235	0.83344		0.132263	1.00311
		0.13266	0.86395		0.132538	1.02692
		0.13281	0.87982		0.132751	1.03546
		0.1329	0.85663		0.132782	1.05377
		0.13293	0.9201		0.133026	0.96405
		0.13321	0.896		0.133179	0.96771
		0.13342	0.8725		0.133392	1.0025
		0.13345	0.88226		0.133453	0.9433
		0.13358	0.8963		0.133728	1.07178
		0.13379	0.8606		0.133759	0.96008
		0.13394	0.87738		0.133942	0.99396
		0.13412	0.79346		0.134186	1.02997
		0.13422	0.85999		0.134277	1.00433
		0.13443	0.80261		0.13443	0.98877
		0.13452	0.88867		0.134491	0.98572
		0.13461	0.8606		0.134674	1.04279
		0.13495	0.87372		0.134918	0.99915
		0.13498	0.82458		0.134949	1.05499
		0.13513	0.8139		0.135193	1.01563
		0.13541	0.86823		0.135345	1.02325
		0.13544	0.80292		0.135468	0.9671
		0.13571	0.78186		0.135651	1.03149
		0.1358	0.87921		0.135773	1.07452
		0.13577	0.82611		0.136047	1.02203
		0.13596	0.89172		0.136108	0.96497
		0.1362	0.82062		0.136108	1.06659
		0.13644	0.78278		0.136383	1.01471
		0.13651	0.86395		0.136536	1.03333
		0.13681	0.88928		0.136688	1.08337
		0.13678	0.87585		0.136993	1.07941
		0.13702	0.8667		0.137115	0.9967
		0.13712	0.84351		0.137177	1.02234
		0.13736	0.81696		0.13739	1.01532
		0.13742	0.83038		0.137512	1.00677
		0.1376	0.9082		0.137634	1.0318
		0.13776	0.7782		0.13797	1.04797
		0.13785	0.80933		0.137909	1.02112
		0.13815	0.86945		0.138062	1.0791
		0.138	0.83405		0.138184	1.08032
		0.13834	0.78156		0.138397	1.01074
		0.13849	0.84442		0.138641	1.0434
		0.13876	0.82581		0.138733	1.04889
		0.13882	0.81543		0.138763	1.06201
		0.13898	0.88684		0.13916	1.07239
		0.1391	0.80444		0.13916	1.08337
		0.13937	0.82764		0.139435	1.02386
		0.13953	0.78003		0.139374	1.08673
		0.13959	0.75928		0.139648	1.07056
		0.13965	0.79193		0.139893	1.00861
		0.13983	0.8606		0.139832	1.02539
		0.14001	0.87738		0.140015	1.03088
		0.14023	0.82977		0.140228	1.12854
		0.14032	0.88989		0.14032	1.08459
		0.14053	0.84229		0.140625	1.12183
		0.14075	0.8197		0.140656	1.07635
		0.14078	0.86578		0.1409	1.08307
		0.14099	0.83527		0.140961	1.06232
		0.14114	0.79102		0.141174	1.07452
		0.14124	0.85785		0.141266	1.06018
		0.14145	0.85449		0.141479	1.08307
		0.14163	0.79712		0.141541	1.06262
		0.14166	0.85327		0.141754	0.98145
		0.14182	0.84381		0.141907	1.07727
		0.142	0.80627		0.142059	1.05469
		0.14203	0.84045		0.142151	1.12366
		0.14224	0.84167		0.142365	1.073
		0.14246	0.82916		0.142517	1.02295
		0.14258	0.85449		0.142639	0.99854
		0.14267	0.84167		0.142914	1.0733
		0.14285	0.77667		0.143005	1.03149
		0.14307	0.80475		0.143158	1.01654
		0.14331	0.82031		0.143372	1.11389
		0.14337	0.89478		0.143341	1.12915
		0.1434	0.89203		0.143555	1.11023
		0.14368	0.89813		0.143616	1.1084
		0.14389	0.84961		0.14386	1.11511
		0.14407	0.85052		0.144073	1.08795
		0.1442	0.80231		0.144226	1.11115
		0.1442	0.79071		0.144348	1.06689
		0.14459	0.77759		0.144592	1.12427
		0.14456	0.81665		0.144653	1.02356
		0.14481	0.81573		0.144867	1.09741
		0.14496	0.85815		0.144928	1.05469
		0.14517	0.79254		0.145172	1.13831
		0.14523	0.80475		0.145233	1.10931
		0.14526	0.81055		0.145264	1.06171
		0.14551	0.83954		0.145599	1.09772
		0.14563	0.82947		0.14563	1.12122
		0.14581	0.80475		0.145844	1.12335
		0.14603	0.7547		0.146057	1.10748
		0.14615	0.83923		0.146057	1.12122
		0.14633	0.83527		0.146271	1.14685
		0.14636	0.78583		0.146454	1.10596
		0.14667	0.85266		0.146637	1.14288
		0.14664	0.7663		0.146851	1.1145
		0.14685	0.82275		0.146942	1.13953
		0.14697	0.87952		0.147217	1.15387
		0.14719	0.81818		0.147308	1.16089
		0.14722	0.81818		0.147522	1.13312
		0.14749	0.85541		0.147552	1.12427
		0.14758	0.8493		0.147766	1.11725
		0.14774	0.81848		0.147888	1.12427
		0.14786	0.84076		0.148071	1.13586
		0.14804	0.72937		0.148102	1.06689
		0.14838	0.80994		0.148346	1.13861
		0.14853	0.89417		0.14859	1.14838
		0.14859	0.82642		0.148682	1.13831
		0.14868	0.76935		0.148804	1.14807
		0.14886	0.85083		0.148956	1.17554
		0.14908	0.8194		0.148926	1.16211
		0.14926	0.80658		0.149261	1.16791
		0.14938	0.81665		0.149292	1.14349
		0.14944	0.8606		0.149506	1.12
		0.14975	0.86182		0.149872	1.11084
		0.14993	0.8783		0.149963	1.22681
		0.15005	0.82916		0.150024	1.1557
		0.14996	0.78949		0.150208	1.0907
		0.15027	0.82947		0.150391	1.12793
		0.15045	0.80841		0.150513	1.14288
		0.15057	0.82336		0.150665	1.19537
		0.1507	0.79926		0.150665	1.15326
		0.15091	0.8252		0.150848	1.1673
		0.15103	0.89294		0.151154	1.21979
		0.15128	0.79102		0.151215	1.17462
		0.15128	0.74463		0.151367	1.16028
		0.15158	0.76385		0.15152	1.20697
		0.15155	0.81909		0.151733	1.12396
		0.15167	0.84473		0.151886	1.22009
		0.15198	0.76996		0.152008	1.24969
		0.15216	0.84991		0.152252	1.18866
		0.15219	0.82886		0.152313	1.13495
		0.15247	0.82825		0.152557	1.15448
		0.15265	0.83588		0.152618	1.1795
		0.15268	0.82703		0.152924	1.19476
		0.15274	0.77057		0.152985	1.17004
		0.15308	0.83221		0.152985	1.21857
		0.15305	0.81207		0.15329	1.19934
		0.15326	0.802		0.153442	1.26587
		0.15341	0.85907		0.153473	1.16089
		0.1535	0.80627		0.153656	1.19659
		0.15369	0.78217		0.1539	1.22925
		0.15396	0.77332		0.1539	1.20483
		0.15414	0.84351		0.154083	1.15082
		0.15421	0.76935		0.154236	1.12274
		0.15427	0.84229		0.154358	1.13251
		0.15448	0.82489		0.154541	1.17462
		0.15469	0.89722		0.154633	1.17523
		0.15479	0.7901		0.154877	1.19659
		0.155	0.74249		0.154968	1.15692
		0.15515	0.80139		0.155243	1.24237
		0.1553	0.75195		0.155304	1.25214
		0.15549	0.81146		0.155548	1.17767
		0.15555	0.83679		0.155731	1.2265
		0.1557	0.84778		0.15567	1.19751
		0.1561	0.81421		0.156036	1.19232
		0.15604	0.7785		0.156158	1.18835
		0.15616	0.8963		0.156219	1.19659
		0.15628	0.76904		0.156525	1.26038
		0.15649	0.8432		0.156555	1.18988
		0.15665	0.82855		0.156647	1.1853
		0.15683	0.8194		0.15686	1.24786
		0.15689	0.83984		0.157074	1.28418
		0.15714	0.81635		0.157196	1.25061
		0.15729	0.83099		0.157318	1.22437
		0.15738	0.7962		0.157471	1.22253
		0.15765	0.72876		0.157623	1.30035
		0.15765	0.79712		0.157837	1.14502
		0.1579	0.84351		0.15802	1.26221
		0.15793	0.81482		0.158173	1.24359
		0.15823	0.86884		0.158112	1.20941
		0.15836	0.78949		0.158508	1.23352
		0.15842	0.80353		0.158569	1.2381
		0.15875	0.7962		0.15863	1.21552
		0.15875	0.8316		0.158844	1.29852
		0.15894	0.80292		0.158875	1.25763
		0.15903	0.802		0.159149	1.27075
		0.15924	0.83923		0.159363	1.24115
		0.15939	0.83374		0.159546	1.26373
		0.15958	0.75165		0.159546	1.28357
		0.15979	0.80048		0.159821	1.26099
		0.15982	0.81238		0.159973	1.25153
		0.16	0.80994		0.160156	1.38123
		0.16013	0.86121		0.160065	1.19843
		0.16037	0.85052		0.160461	1.23657
		0.1604	0.84412		0.160492	1.21246
		0.16055	0.89539		0.160736	1.32263
		0.1608	0.84442		0.160828	1.27563
		0.16083	0.784		0.16095	1.23901
		0.16101	0.79651		0.161224	1.29303
		0.16125	0.84076		0.161346	1.25519
		0.16138	0.86304		0.16153	1.28571
		0.16159	0.82703		0.16156	1.34125
		0.16165	0.89905		0.161804	1.32477
		0.16183	0.78094		0.161835	1.26282
		0.16193	0.81543		0.162018	1.26678
		0.16208	0.78522		0.162231	1.30493
		0.16238	0.77271		0.162415	1.26495
		0.16241	0.87677		0.162415	1.34521
		0.1626	0.76324		0.162842	1.33057
		0.16272	0.75836		0.162903	1.29333
		0.16293	0.84778		0.163025	1.30188
		0.16312	0.82092		0.163239	1.31012
		0.16318	0.85236		0.163452	1.24939
		0.16342	0.81848		0.163422	1.31317
		0.16333	0.80139		0.163666	1.30005
		0.16367	0.82794		0.163757	1.34308
		0.16391	0.85358		0.164032	1.32782
		0.16397	0.79071		0.163971	1.27228
		0.16403	0.71198		0.164093	1.34033
		0.16434	0.85236		0.164459	1.28448
		0.1644	0.82184		0.164612	1.35529
		0.16461	0.85876		0.164734	1.33575
		0.16476	0.7782		0.164764	1.31958
		0.16489	0.80872		0.164856	1.30005
		0.1651	0.79834		0.165192	1.32294
		0.1651	0.79163		0.165344	1.34399
		0.16541	0.81818		0.165436	1.38275
		0.1655	0.77515		0.165558	1.36017
		0.16568	0.88013		0.165802	1.25061
		0.16583	0.85663		0.165955	1.37329
		0.16595	0.79285		0.166077	1.28784
		0.16617	0.76965		0.166199	1.35712
		0.1662	0.78949		0.166351	1.33545
		0.16647	0.7962		0.166565	1.36932
		0.16669	0.76447		0.166687	1.34766
		0.16666	0.7959		0.16684	1.34155
		0.16681	0.8432		0.167023	1.40167
		0.16696	0.77454		0.167053	1.40839
		0.16739	0.83313		0.167206	1.28387
		0.16733	0.82092		0.167419	1.32141
		0.16742	0.77118		0.167572	1.43097
		0.16763	0.85297		0.167603	1.41937
		0.16785	0.81543		0.167999	1.37054
		0.16797	0.79437		0.16803	1.35223
		0.16812	0.79132		0.168274	1.39618
		0.16818	0.78522		0.168427	1.38031
		0.1683	0.81635		0.168488	1.35468
		0.16861	0.78674		0.168732	1.43524
		0.16861	0.84381		0.168854	1.34186
		0.16873	0.79803		0.168884	1.3974
		0.16904	0.8255		0.169159	1.42792
		0.16913	0.76141		0.169281	1.41388
		0.16928	0.802		0.169434	1.35742
		0.16937	0.84351		0.169556	1.45874
		0.16962	0.79468		0.169708	1.40106
		0.1698	0.8252		0.16983	1.34186
		0.16983	0.77148		0.169922	1.39221
		0.17001	0.77026		0.170105	1.43524
		0.17007	0.83588		0.170471	1.41266
		0.17035	0.8075		0.170502	1.42426
		0.17072	0.80292		0.170685	1.43188
		0.17084	0.78552		0.170837	1.43219
		0.17087	0.84473		0.171112	1.40076
		0.1709	0.80902		0.171082	1.41541
		0.17117	0.78613		0.171295	1.41876
		0.17133	0.77179		0.171448	1.45538
		0.17142	0.78674		0.171661	1.44989
		0.17157	0.8075		0.171753	1.41449
		0.17172	0.79285		0.171875	1.43646
		0.17188	0.7724		0.172211	1.43738
		0.17194	0.84808		0.172211	1.44379
		0.17224	0.7605		0.172333	1.43005
		0.17239	0.78186		0.172546	1.40717
		0.17261	0.80414		0.172607	1.44806
		0.17264	0.83496		0.172791	1.44287
		0.17273	0.73395		0.172974	1.41388
		0.173	0.77271		0.173248	1.47644
		0.173	0.78613		0.173248	1.45325
		0.1734	0.8075		0.173309	1.45325
		0.17337	0.76385		0.173645	1.41327
		0.17349	0.802		0.173676	1.50848
		0.17365	0.76294		0.173828	1.53503
		0.17386	0.77057		0.174011	1.50604
		0.17407	0.7431		0.174133	1.41235
		0.17416	0.80475		0.174347	1.4621
		0.17435	0.85022		0.17453	1.48285
		0.1745	0.86578		0.174683	1.49536
		0.17477	0.81024		0.174927	1.45081
		0.17471	0.82001		0.174988	1.42792
		0.17496	0.77271		0.175201	1.43372
		0.17517	0.76935		0.17514	1.4917
		0.17529	0.79346		0.175354	1.48621
		0.17551	0.75867		0.175598	1.4975
		0.17554	0.79865		0.17572	1.49231
		0.17575	0.83313		0.175781	1.46423
		0.17587	0.77942		0.175964	1.48499
		0.17596	0.8432		0.176086	1.5387
		0.17618	0.74493		0.1763	1.49231
		0.17627	0.7663		0.176361	1.42853
		0.17639	0.81909		0.176605	1.53473
		0.17639	0.74768		0.176819	1.47339
		0.1767	0.75104		0.176941	1.54663
		0.17697	0.80322		0.177155	1.49292
		0.17706	0.83588		0.177277	1.5329
		0.17725	0.80627		0.177368	1.49017
		0.17746	0.74432		0.177551	1.54266
		0.17752	0.83618		0.177673	1.55121
		0.1778	0.79193		0.177917	1.50665
		0.17776	0.79742		0.17804	1.52069
		0.17804	0.81573		0.178131	1.53595
		0.17819	0.72601		0.178253	1.49292
		0.17834	0.81512		0.178375	1.64307
		0.17844	0.81573		0.178589	1.51611
		0.17865	0.82092		0.178741	1.53717
		0.17874	0.77026		0.178864	1.53625
		0.17892	0.76813		0.179138	1.48987
		0.17908	0.78674		0.179321	1.57654
		0.17932	0.78796		0.179382	1.56189
		0.17926	0.85022		0.179474	1.59088
		0.17941	0.80902		0.179626	1.56494
		0.17957	0.70007		0.179779	1.60492
		0.17987	0.76324		0.179993	1.56128
		0.17999	0.83954		0.180145	1.60797
		0.18011	0.79834		0.180084	1.49414
		0.1803	0.80841		0.180573	1.52954
		0.18054	0.80048		0.180511	1.60522
		0.18063	0.78918		0.180756	1.52954
		0.18069	0.78857		0.180878	1.5564
		0.18091	0.80811		0.181061	1.64978
		0.18097	0.85724		0.181213	1.55426
		0.18115	0.78003		0.181427	1.61987
		0.18124	0.71808		0.181549	1.60645
		0.18143	0.71014		0.18161	1.59637
		0.18167	0.80902		0.181763	1.60919
		0.18179	0.74829		0.182037	1.59698
		0.18198	0.85175		0.182037	1.56036
		0.1821	0.78918		0.182312	1.64612
		0.1824	0.76447		0.182434	1.5686
		0.1824	0.79742		0.182587	1.60767
		0.18259	0.82336		0.182678	1.67084
		0.1828	0.83191		0.182922	1.6394
		0.18286	0.76294		0.183014	1.5802
		0.18304	0.72052		0.183197	1.63391
		0.18332	0.79315		0.183533	1.66168
		0.18326	0.80811		0.183472	1.58997
		0.1835	0.76172		0.183655	1.60553
		0.18381	0.74402		0.183716	1.59149
		0.18375	0.81665		0.183899	1.64215
		0.18396	0.79987		0.184265	1.61041
		0.18411	0.77423		0.184296	1.64337
		0.18433	0.76752		0.184448	1.67267
		0.18439	0.7785		0.184509	1.61743
		0.1846	0.784		0.184723	1.67114
		0.18475	0.7724		0.184906	1.67969
		0.18484	0.80994		0.18512	1.604
		0.18497	0.81085		0.185272	1.65802
		0.18515	0.79376		0.185303	1.68518
		0.1853	0.84961		0.185516	1.6626
		0.18552	0.78247		0.18573	1.7099
		0.18561	0.80322		0.185791	1.63879
		0.18588	0.76996		0.185944	1.65955
		0.18585	0.77118		0.186188	1.64764
		0.18597	0.76111		0.18631	1.67328
		0.18619	0.73547		0.186432	1.69769
		0.18634	0.78186		0.186615	1.65314
		0.18658	0.74402		0.186737	1.65405
		0.1868	0.8432		0.18689	1.72302
		0.18689	0.81421		0.187012	1.75262
		0.18701	0.74738		0.187195	1.62994
		0.18723	0.71411		0.187317	1.71326
		0.18726	0.7309		0.187592	1.70319
		0.18741	0.79041		0.187714	1.65161
		0.1875	0.75592		0.187775	1.70319
		0.18796	0.79498		0.187866	1.71997
		0.18808	0.76721		0.188171	1.80237
		0.18808	0.77087		0.188263	1.63177
		0.18835	0.76874		0.188507	1.72974
		0.18842	0.77972		0.18866	1.69159
		0.18851	0.76447		0.18866	1.6925
		0.1886	0.79895		0.188751	1.72028
		0.1889	0.75714		0.188995	1.70837
		0.18903	0.78064		0.189148	1.75629
		0.18918	0.74036		0.18924	1.71112
		0.18924	0.83527		0.189453	1.72211
		0.18942	0.81482		0.189636	1.72058
		0.18967	0.79041		0.18985	1.75781
		0.18973	0.79987		0.189911	1.74927
		0.19003	0.78705		0.190063	1.74377
		0.19019	0.80139		0.190247	1.74683
		0.19019	0.82184		0.190399	1.69434
		0.19031	0.72693		0.190613	1.75201
		0.19058	0.77301		0.190704	1.79749
		0.19077	0.71899		0.19104	1.75262
		0.19098	0.73883		0.191071	1.77307
		0.19101	0.85144		0.191101	1.7572
		0.1911	0.72723		0.191284	1.75751
		0.19135	0.7666		0.191528	1.76361
		0.19156	0.77789		0.191681	1.77063
		0.19159	0.82092		0.191742	1.79596
		0.19168	0.77179		0.192078	1.82159
		0.19189	0.77332		0.192139	1.78375
		0.19208	0.8197		0.192413	1.81
		0.19226	0.77026		0.192566	1.75262
		0.19238	0.7486		0.192535	1.80084
		0.19263	0.75836		0.192688	1.81183
		0.19266	0.82001		0.19281	1.78711
		0.19275	0.79193		0.193024	1.80939
		0.19296	0.78552		0.193146	1.82953
		0.19324	0.80078		0.193268	1.84784
		0.19318	0.66559		0.193451	1.77673
		0.19339	0.75623		0.193634	1.75507
		0.19354	0.81177		0.193756	1.8161
		0.19373	0.83099		0.194092	1.80695
		0.19394	0.82764		0.194122	1.90674
		0.19406	0.77454		0.194336	1.88019
		0.19431	0.78186		0.194458	1.79901
		0.19434	0.80292		0.194519	1.85638
		0.19443	0.77759		0.194733	1.80634
		0.19461	0.77179		0.194885	1.84052
		0.19476	0.78949		0.194916	1.7627
		0.19498	0.74493		0.19516	1.84143
		0.19519	0.737		0.195282	1.80939
		0.19522	0.76752		0.195374	1.85242
		0.19553	0.85083		0.195648	1.91559
		0.19559	0.78918		0.195862	1.88629
		0.19577	0.74188		0.19577	1.82129
		0.19577	0.72601		0.196014	1.86432
		0.19601	0.78339		0.196259	1.83624
		0.19611	0.76721		0.196533	1.89636
		0.19629	0.76019		0.196625	1.84357
		0.19647	0.78308		0.196747	1.90308
		0.19662	0.80078		0.196686	1.83258
		0.19684	0.71228		0.196991	1.81824
		0.19687	0.79285		0.197113	1.92719
		0.19696	0.79651		0.197205	1.97113
		0.1972	0.80231		0.197479	1.86798
		0.19742	0.82794		0.197601	1.89117
		0.19751	0.78156		0.197754	1.8866
		0.19778	0.82001		0.197998	1.87317
		0.19785	0.75531		0.198212	1.91376
		0.19791	0.81207		0.198151	1.86462
		0.19818	0.81329		0.198395	1.96655
		0.1983	0.7782		0.198547	1.90765
		0.19849	0.73212		0.198639	1.88416
		0.1987	0.78613		0.198883	1.97845
		0.19873	0.75592		0.198944	1.88263
		0.19897	0.81665		0.199036	1.85974
		0.19913	0.75989		0.199371	1.89453
		0.19907	0.80933		0.199432	1.91711
		0.19937	0.7074		0.199493	1.87256
		0.19955	0.83496		0.199799	1.91162
		0.19992	0.76721		0.199982	1.90216
		0.1998	0.75562		0.199982	1.8689
		0.20007	0.75684		0.200165	1.98151
		0.20004	0.78125		0.200348	1.92993
		0.20035	0.75348		0.200592	1.90063
		0.20038	0.76355		0.2005	1.95831
		0.2005	0.77148		0.200745	1.96625
		0.20068	0.73578		0.200958	2.01233
		0.20096	0.72266		0.201111	1.92688
		0.20111	0.72662		0.201355	1.92535
		0.20123	0.82825		0.201324	1.9635
		0.20139	0.7135		0.201599	1.89545
		0.20154	0.74341		0.201721	1.97906
		0.20166	0.75104		0.201935	1.90765
		0.20184	0.79376		0.202087	1.95892
		0.2019	0.7901		0.202209	1.99219
		0.20212	0.76233		0.202271	1.95068
		0.20221	0.85022		0.202454	1.96808
		0.20242	0.7254		0.202667	1.98395
		0.20255	0.8139		0.202942	1.98547
		0.20264	0.77393		0.203064	1.99554
		0.20285	0.76019		0.203156	1.99768
		0.20309	0.71045		0.203308	1.98273
		0.20325	0.79041		0.203552	1.89911
		0.2034	0.80078		0.203644	2.01355
		0.20352	0.75958		0.203705	2.01721
		0.20367	0.75439		0.203857	2.04742
		0.20386	0.79193		0.204071	1.98608
		0.20395	0.75226		0.204376	1.99066
		0.20407	0.74432		0.204376	1.98761
		0.20435	0.76904		0.204498	2.01172
		0.20438	0.81604		0.204529	1.9635
		0.20462	0.77606		0.204803	1.99371
		0.20471	0.74829		0.204865	2.08588
		0.20474	0.82397		0.205017	2.06451
		0.20502	0.74768		0.205414	1.99768
		0.20514	0.75287		0.205505	2.02087
		0.20526	0.7608		0.205627	2.05231
		0.20557	0.80658		0.20575	2.0459
		0.20557	0.78918		0.20575	2.0401
		0.20578	0.72113		0.206024	2.06329
		0.20599	0.74615		0.206207	1.9873
		0.20605	0.71625		0.20636	2.05414
		0.20609	0.8548		0.206573	2.11212
		0.2063	0.72235		0.206726	2.09747
		0.20651	0.76538		0.206818	2.12006
		0.20663	0.80475		0.20694	2.07245
		0.20694	0.79285		0.207123	2.00775
		0.207	0.73334		0.207184	2.07611
		0.20709	0.78003		0.207428	2.03949
		0.20718	0.78003		0.207458	2.10754
		0.20743	0.76569		0.207611	2.10297
		0.20758	0.79041		0.207886	2.13989
		0.20786	0.80322		0.208069	2.09015
		0.20782	0.74738		0.208191	2.12128
		0.20804	0.73395		0.208282	2.09534
		0.20816	0.71259		0.208527	2.10388
		0.20837	0.76752		0.208679	2.13165
		0.20865	0.80536		0.208771	2.16125
		0.20862	0.75836		0.208893	2.09991
		0.20868	0.74921		0.209167	2.14783
		0.20889	0.7373		0.209229	2.04895
		0.20908	0.71228		0.209381	2.12677
		0.20923	0.79285		0.209778	2.16003
		0.20947	0.71991		0.209747	2.13562
		0.2095	0.7373		0.209839	2.14111
		0.20987	0.74463		0.210052	2.16461
		0.20987	0.77759		0.210114	2.1344
		0.20999	0.79407		0.210358	2.16614
		0.21024	0.70007		0.210419	2.05322
		0.21045	0.78247		0.210602	2.1521
		0.21051	0.7431		0.210876	2.15668
		0.2106	0.76477		0.210876	2.1286
		0.21075	0.76996		0.211151	2.13623
		0.21091	0.72723		0.211243	2.16766
		0.21115	0.79437		0.211365	2.18414
		0.21127	0.73639		0.211517	2.16675
		0.21149	0.7373		0.211792	2.164
		0.21152	0.79102		0.211823	2.18933
		0.21173	0.79346		0.212006	2.12067
		0.21185	0.80017		0.212128	2.11456
		0.21201	0.75287		0.212402	2.12433
		0.21231	0.72021		0.212555	2.18903
		0.21231	0.79285		0.212555	2.13013
		0.21252	0.79742		0.212769	2.23145
		0.21271	0.80963		0.212891	2.19971
		0.2128	0.77271		0.213074	2.23541
		0.2131	0.70709		0.213257	2.19574
		0.21313	0.82245		0.21344	2.2583
		0.21326	0.7663		0.213562	2.19513
		0.21344	0.78827		0.213654	2.15546
		0.21359	0.75348		0.213959	2.25098
		0.21375	0.76569		0.214081	2.26135
		0.21384	0.73456		0.214142	2.25098
		0.21393	0.73669		0.214233	2.18323
		0.21417	0.70801		0.214417	2.23328
		0.21439	0.78613		0.214569	2.18445
		0.2146	0.79681		0.214691	2.20764
		0.21457	0.78461		0.214813	2.22107
		0.21475	0.77332		0.215027	2.14691
		0.21497	0.73669		0.21521	2.19604
		0.21512	0.72815		0.215332	2.17957
		0.21521	0.80383		0.215515	2.23877
		0.21548	0.7431		0.215546	2.23114
		0.21567	0.83527		0.215881	2.20703
		0.21585	0.76447		0.216064	2.30042
		0.21573	0.76416		0.216156	2.28027
		0.21597	0.82092		0.2164	2.29095
		0.21616	0.82581		0.216522	2.2876
		0.21634	0.76813		0.216522	2.26776
		0.2164	0.70587		0.216888	2.26166
		0.21646	0.75409		0.216888	2.25494
		0.21677	0.77759		0.217041	2.30743
		0.21692	0.76141		0.217316	2.23389
		0.21713	0.78003		0.217377	2.26807
		0.21729	0.7785		0.217468	2.23114
		0.21738	0.79742		0.217621	2.32452
		0.21753	0.7785		0.217865	2.29553
		0.21765	0.76752		0.217957	2.27631
		0.21793	0.73975		0.218201	2.33765
		0.21796	0.74615		0.218353	2.29431
		0.2182	0.75134		0.218536	2.36328
		0.21832	0.76843		0.218506	2.2522
		0.21841	0.74066		0.21875	2.33185
		0.21857	0.74188		0.218994	2.28516
		0.21881	0.7605		0.219025	2.35016
		0.21896	0.74982		0.219269	2.26044
		0.21909	0.76355		0.219391	2.30896
		0.21927	0.76111		0.219635	2.30042
		0.21933	0.72571		0.219574	2.28607
		0.21951	0.71106		0.219666	2.30164
		0.21964	0.77759		0.219971	2.35229
		0.21979	0.80353		0.220184	2.36389
		0.21979	0.79254		0.220276	2.30865
		0.22025	0.77301		0.220398	2.25189
		0.22012	0.75378		0.220612	2.37946
		0.22049	0.73914		0.220673	2.30652
		0.22052	0.73944		0.220978	2.40204
		0.22076	0.73608		0.220978	2.24487
		0.22086	0.73364		0.221191	2.34833
		0.22104	0.73059		0.221466	2.33246
		0.22107	0.72723		0.221436	2.37671
		0.22141	0.79681		0.22171	2.3996
		0.2215	0.81665		0.221863	2.35657
		0.22168	0.75836		0.222107	2.3761
		0.22183	0.69489		0.222015	2.32117
		0.22192	0.81329		0.22229	2.36267
		0.22205	0.81055		0.222412	2.39258
		0.22226	0.71564		0.222626	2.40234
		0.22244	0.75378		0.222687	2.35687
		0.22256	0.77454		0.222992	2.38922
		0.22278	0.74005		0.222992	2.41089
		0.22287	0.74219		0.223206	2.27875
		0.22324	0.75134		0.223358	2.38068
		0.22318	0.73303		0.223572	2.36298
		0.22321	0.7193		0.223724	2.37457
		0.22357	0.76111		0.223602	2.35504
		0.2236	0.67627		0.223938	2.39288
		0.22366	0.72601		0.224243	2.44415
		0.22394	0.75562		0.224304	2.41577
		0.224	0.79926		0.224426	2.45117
		0.22421	0.79193		0.224609	2.42188
		0.22452	0.76324		0.224731	2.44141
		0.22449	0.69763		0.224792	2.39716
		0.22467	0.74951		0.225098	2.38892
		0.22479	0.77026		0.225128	2.41669
		0.22491	0.74493		0.225281	2.42218
		0.22519	0.75897		0.225525	2.43713
		0.22528	0.75836		0.225494	2.3819
		0.22537	0.70984		0.225739	2.48718
		0.22568	0.72815		0.225922	2.44659
		0.2258	0.76324		0.226074	2.38251
		0.22583	0.77545		0.226349	2.43896
		0.22604	0.78369		0.226471	2.36389
		0.22638	0.80566		0.226593	2.47467
		0.22635	0.71472		0.226776	2.39532
		0.22647	0.78949		0.226776	2.3996
		0.22675	0.75348		0.227081	2.453
		0.22693	0.73883		0.227295	2.4881
		0.22696	0.71198		0.227386	2.435
		0.22717	0.73822		0.227448	2.44354
		0.22726	0.75226		0.227753	2.40082
		0.22739	0.68481		0.227814	2.48535
		0.2276	0.75836		0.227966	2.41302
		0.22769	0.7605		0.228149	2.49237
		0.22787	0.77545		0.22821	2.47589
		0.22806	0.76782		0.228424	2.40143
		0.22827	0.74921		0.228577	2.47894
		0.22842	0.74799		0.228699	2.47498
		0.22852	0.79834		0.228912	2.43561
		0.22867	0.76263		0.228973	2.45331
		0.22879	0.75195		0.229279	2.55829
		0.22906	0.79865		0.229187	2.51709
		0.2291	0.77484		0.229553	2.5119
		0.22919	0.71014		0.229736	2.49084
		0.22949	0.73761		0.229858	2.52197
		0.22964	0.78888		0.22998	2.47528
		0.22971	0.70435		0.230042	2.43774
		0.22989	0.72174		0.230225	2.52716
		0.23007	0.79071		0.230408	2.48047
		0.23016	0.73059		0.230713	2.44598
		0.23032	0.7486		0.230682	2.4942
		0.23041	0.73181		0.230927	2.51251
		0.23062	0.68298		0.231049	2.56622
		0.23077	0.74951		0.23114	2.48962
		0.23096	0.70007		0.231293	2.52045
		0.23105	0.73547		0.231445	2.47131
		0.23123	0.75287		0.231598	2.43347
		0.23132	0.76904		0.231842	2.49908
		0.23157	0.72479		0.231964	2.46674
		0.23154	0.78461		0.232086	2.53876
		0.2319	0.70587		0.232208	2.55829
		0.23209	0.75684		0.23233	2.51831
		0.23221	0.75714		0.232635	2.54028
		0.23221	0.66681		0.232758	2.43164
		0.23257	0.72021		0.232849	2.53998
		0.23264	0.76599		0.232849	2.52136
		0.23282	0.72754		0.233185	2.5705
		0.23291	0.72815		0.233459	2.45636
		0.23312	0.7431		0.233368	2.55127
		0.23318	0.71991		0.233551	2.51312
		0.23334	0.70648		0.233673	2.56744
		0.23346	0.76019		0.233887	2.44537
		0.23361	0.76721		0.234039	2.56073
		0.2337	0.72845		0.234222	2.55096
		0.23413	0.74036		0.234222	2.5174
		0.23422	0.74677		0.234528	2.57416
		0.23422	0.69		0.234711	2.52502
		0.23441	0.70099		0.234741	2.55524
		0.23468	0.77118		0.235016	2.58789
		0.23474	0.71136		0.235168	2.58575
		0.23492	0.75226		0.235321	2.51526
		0.23502	0.68848		0.235443	2.53082
		0.23517	0.7135		0.235626	2.61871
		0.23526	0.77881		0.235657	2.54395
		0.23541	0.74158		0.235931	2.56836
		0.23569	0.73761		0.236084	2.55432
		0.23563	0.73517		0.236176	2.61444
		0.23605	0.76263		0.236328	2.55585
		0.23615	0.7373		0.236511	2.56439
		0.23636	0.74493		0.236603	2.57904
		0.23636	0.70862		0.236542	2.56012
		0.23651	0.79681		0.237	2.58118
		0.23676	0.72998		0.237152	2.5943
		0.23676	0.72754		0.237305	2.56866
		0.23691	0.71533		0.237396	2.54456
		0.23721	0.73334		0.237579	2.55646
		0.23743	0.70404		0.23764	2.57568
		0.23752	0.73151		0.237823	2.5943
		0.23773	0.82458		0.238037	2.61841
		0.23782	0.62988		0.23819	2.57599
		0.23782	0.75989		0.238251	2.54517
		0.23801	0.71869		0.238495	2.63397
		0.23822	0.77637		0.238617	2.53326
		0.23831	0.75134		0.2388	2.63184
		0.23859	0.70129		0.238922	2.56744
		0.23862	0.78552		0.239227	2.54333
		0.23883	0.73456		0.239197	2.59155
		0.23901	0.78278		0.239288	2.63275
		0.23929	0.7901		0.239594	2.62146
		0.23923	0.74799		0.239624	2.63306
		0.23953	0.71686		0.239838	2.61963
		0.23965	0.75775		0.23996	2.63123
		0.23987	0.76416		0.240082	2.54944
		0.23996	0.74646		0.240326	2.59216
		0.24008	0.76599		0.240417	2.66998
		0.24023	0.74219		0.240417	2.63428
		0.24048	0.71503		0.240784	2.6297
		0.24051	0.70007		0.241028	2.62878
		0.24069	0.76599		0.241058	2.6004
		0.24094	0.72815		0.241333	2.60712
		0.24094	0.77057		0.241241	2.58789
		0.24118	0.72021		0.241577	2.64313
		0.24121	0.77637		0.241791	2.60559
		0.24149	0.65063		0.241791	2.57385
		0.24167	0.67139		0.241974	2.57935
		0.24176	0.73151		0.242218	2.66266
		0.24185	0.78094		0.24234	2.6474
		0.24203	0.68909		0.242615	2.62756
		0.24234	0.802		0.242706	2.61902
		0.24237	0.74921		0.242889	2.66449
		0.24265	0.74493		0.243042	2.63794
		0.24277	0.77209		0.243103	2.62756
		0.24283	0.72937		0.243195	2.67639
		0.24295	0.67474		0.243286	2.66724
		0.24326	0.73914		0.243469	2.65533
		0.24329	0.76294		0.243713	2.65717
		0.24344	0.78705		0.243866	2.62634
		0.24362	0.7077		0.243988	2.60468
		0.24377	0.7666		0.24408	2.65259
		0.24387	0.71289		0.244293	2.65289
		0.24396	0.73425		0.244476	2.60864
		0.24417	0.80872		0.244659	2.68463
		0.24442	0.74615		0.244751	2.71088
		0.24454	0.70648		0.244904	2.66602
		0.24469	0.76965		0.244995	2.61749
		0.24493	0.7016		0.245209	2.61963
		0.245	0.74341		0.245544	2.62848
		0.24524	0.73914		0.245544	2.64954
		0.24518	0.73853		0.245697	2.67517
		0.24533	0.73181		0.24585	2.64923
		0.24545	0.73364		0.246063	2.6535
		0.24564	0.72083		0.246063	2.64984
		0.24594	0.77881		0.246338	2.6181
		0.24603	0.73456		0.24649	2.68188
		0.24612	0.68634		0.246552	2.67059
		0.24634	0.76965		0.246735	2.6532
		0.24643	0.737		0.246704	2.66571
		0.24664	0.67688		0.24707	2.64221
		0.2468	0.76355		0.247406	2.65411
		0.24692	0.74371		0.247345	2.68982
		0.24713	0.70679		0.24762	2.68524
		0.24719	0.75714		0.24765	2.70691
		0.2475	0.68817		0.247986	2.6709
		0.24759	0.78796		0.247864	2.65564
		0.24783	0.76508		0.247986	2.68921
		0.24799	0.76477		0.248169	2.68799
		0.24792	0.78918		0.248474	2.67639
		0.24814	0.76721		0.248474	2.67548
		0.24841	0.74646		0.248779	2.61047
		0.24869	0.7785		0.24881	2.61566
		0.24863	0.71869		0.248962	2.67059
		0.24878	0.71686		0.249146	2.6651
		0.2489	0.72723		0.249298	2.67578
		0.24915	0.70435		0.249695	2.64984
		0.2493	0.70923		0.249664	2.64984
		0.24942	0.71991		0.249756	2.7182
		0.24957	0.69336		0.25	2.72156
		0.24969	0.7254		0.250183	2.6062
		0.24991	0.74188		0.250305	2.69562
		0.24994	0.71472		0.250397	2.73834
		0.25021	0.70526		0.250458	2.63275
		0.25046	0.70251		0.250824	2.742
		0.25046	0.82123		0.250824	2.65472
		0.2507	0.71686		0.251007	2.64465
		0.2507	0.78156		0.251251	2.70477
		0.25101	0.73242		0.251434	2.65289
		0.25122	0.71716		0.251343	2.64282
		0.25128	0.72968		0.251648	2.73102
		0.2514	0.81696		0.251801	2.7005
		0.2514	0.67108		0.251923	2.76367
		0.25168	0.7373		0.252167	2.64282
		0.25198	0.69366		0.252289	2.70111
		0.25208	0.75226		0.252563	2.66724
		0.25204	0.67169		0.252594	2.71118
		0.25241	0.76202		0.252686	2.74597
		0.25244	0.71838		0.252838	2.71301
		0.25253	0.7132		0.253052	2.6889
		0.25272	0.70526		0.253204	2.70935
		0.25296	0.755		0.253387	2.69531
		0.25308	0.69336		0.253448	2.68219
		0.25327	0.70587		0.253479	2.68494
		0.25339	0.70831		0.253815	2.66083
		0.25363	0.77759		0.253845	2.74109
		0.25363	0.72998		0.25412	2.67792
		0.25388	0.73975		0.254089	2.67792
		0.25403	0.73181		0.254425	2.66785
		0.25421	0.77515		0.254517	2.73376
		0.2543	0.68115		0.254547	2.7066
		0.25449	0.77728		0.25473	2.69043
		0.25455	0.7431		0.255066	2.69623
		0.25482	0.80841		0.255249	2.65106
		0.25491	0.72784		0.255341	2.66632
		0.25504	0.75256		0.255402	2.70691
		0.25528	0.74738		0.255646	2.76154
		0.25531	0.72021		0.255707	2.71118
		0.25546	0.75378		0.256012	2.64465
		0.25552	0.7431		0.256073	2.73956
		0.25574	0.70618		0.256256	2.70569
		0.25595	0.65247		0.256409	2.68341
		0.2562	0.7312		0.25647	2.76184
		0.2562	0.71045		0.256683	2.68707
		0.25641	0.77026		0.256775	2.74567
		0.25659	0.73608		0.25705	2.68555
		0.25681	0.76172		0.257111	2.65076
		0.25699	0.73212		0.257172	2.68463
		0.2569	0.71075		0.257477	2.70905
		0.25717	0.80658		0.25769	2.67303
		0.25748	0.71381		0.257751	2.69562
		0.25739	0.75439		0.257965	2.70813
		0.25766	0.6897		0.258118	2.67059
		0.25797	0.70801		0.258209	2.69318
		0.2579	0.64911		0.258209	2.70691
		0.25803	0.7431		0.258514	2.6355
		0.25827	0.70953		0.258698	2.66937
		0.25836	0.75287		0.258728	2.69928
		0.25845	0.69214		0.258972	2.6709
		0.25882	0.66956		0.259094	2.73529
		0.25885	0.66254		0.259277	2.75391
		0.259	0.72174		0.25943	2.66418
		0.25922	0.71991		0.259613	2.6767
		0.25946	0.7547		0.259766	2.68829
		0.25943	0.73395		0.26001	2.73499
		0.25974	0.76141		0.260101	2.74506
		0.25977	0.68207		0.260162	2.67578
		0.26001	0.78796		0.260345	2.65533
		0.26016	0.7074		0.260559	2.66174
		0.26041	0.68878		0.26059	2.69226
		0.26044	0.77332		0.260773	2.64404
		0.26056	0.65979		0.260925	2.65594
		0.2608	0.72144		0.261108	2.75543
		0.2608	0.68481		0.261139	2.66327
		0.26099	0.71167		0.261444	2.63245
		0.26108	0.71777		0.261627	2.67151
		0.26132	0.70953		0.26181	2.67426
		0.26147	0.7431		0.261749	2.6413
		0.26157	0.74524		0.261963	2.67365
		0.26178	0.72113		0.262299	2.70111
		0.26205	0.73914		0.26236	2.62573
		0.26205	0.66833		0.262512	2.7063
		0.26221	0.71167		0.262634	2.68646
		0.26239	0.79437		0.262726	2.68616
		0.2627	0.76721		0.262909	2.64557
		0.26273	0.64697		0.263153	2.7002
		0.26285	0.71228		0.263123	2.65045
		0.26309	0.69		0.263489	2.66663
		0.26309	0.70587		0.263397	2.6825
		0.26324	0.72937		0.263702	2.6355
		0.26343	0.72723		0.263794	2.65289
		0.26373	0.71777		0.263947	2.73529
		0.26385	0.73944		0.264252	2.67914
		0.26385	0.72845		0.264374	2.69592
		0.26416	0.73517		0.264496	2.7121
		0.26422	0.72388		0.264709	2.59247
		0.26447	0.76691		0.264771	2.66113
		0.26447	0.72357		0.264954	2.69104
		0.2648	0.74066		0.265137	2.66571
		0.26483	0.74982		0.265106	2.72736
		0.26505	0.72998		0.265533	2.65778
		0.2652	0.70862		0.265564	2.64771
		0.26529	0.74738		0.265686	2.7182
		0.26553	0.70892		0.265808	2.64374
		0.26566	0.72021		0.265991	2.67822
		0.26578	0.75104		0.266113	2.63
		0.26596	0.71686		0.266205	2.63458
		0.26602	0.7605		0.266479	2.6416
		0.26608	0.73212		0.266541	2.69318
		0.26633	0.73273		0.266785	2.61658
		0.26642	0.65521		0.266907	2.61444
		0.26672	0.75806		0.267029	2.62329
		0.26678	0.71014		0.267273	2.60193
		0.26691	0.737		0.267303	2.68158
		0.26718	0.68939		0.267578	2.62451
		0.26721	0.7663		0.267609	2.64069
		0.26743	0.71014		0.267731	2.67853
		0.26746	0.71198		0.267975	2.64587
		0.26776	0.73212		0.268036	2.61963
		0.26782	0.71686		0.268311	2.64771
		0.26801	0.73486		0.268463	2.67548
		0.26816	0.70221		0.268494	2.59949
		0.2684	0.70129		0.268707	2.58148
		0.26846	0.7074		0.268829	2.60406
		0.26865	0.71472		0.269073	2.64648
		0.26889	0.68207		0.269257	2.62085
		0.26898	0.70068		0.269409	2.6239
		0.26901	0.75073		0.269379	2.62756
		0.26929	0.69336		0.269653	2.612
		0.26932	0.78674		0.269836	2.63824
		0.26947	0.73029		0.270111	2.59613
		0.26965	0.71564		0.27005	2.6593
		0.26978	0.72144		0.270233	2.69104
		0.27011	0.70557		0.270355	2.59888
		0.27017	0.76691		0.270569	2.56622
		0.27032	0.76904		0.270721	2.63794
		0.27039	0.72998		0.270935	2.61414
		0.2706	0.63873		0.271057	2.65808
		0.27066	0.74829		0.271301	2.58301
		0.27112	0.7077		0.271393	2.61169
		0.271	0.67749		0.271545	2.63672
		0.27124	0.68787		0.271484	2.59277
		0.27145	0.69366		0.271759	2.54639
		0.27158	0.71228		0.271912	2.54883
		0.27158	0.78156		0.272003	2.62451
		0.27182	0.74249		0.272156	2.58514
		0.272	0.71991		0.272369	2.60956
		0.27216	0.72083		0.272675	2.60773
		0.27237	0.71442		0.272675	2.56378
		0.27243	0.74127		0.272949	2.57568
		0.27264	0.71106		0.27301	2.59247
		0.27271	0.65857		0.27298	2.59064
		0.27286	0.73822		0.273132	2.53021
		0.27301	0.69855		0.273499	2.58209
		0.27319	0.72571		0.273712	2.57843
		0.27332	0.73059		0.273682	2.61292
		0.27359	0.69916		0.273956	2.65137
		0.27377	0.69489		0.274109	2.5412
		0.27371	0.68604		0.27417	2.6001
		0.27393	0.69305		0.274445	2.53357
		0.27423	0.76508		0.274536	2.53815
		0.27435	0.67902		0.274475	2.52167
		0.27448	0.76416		0.274811	2.59125
		0.27448	0.72784		0.274963	2.57751
		0.27487	0.7309		0.275146	2.5946
		0.27496	0.68634		0.275238	2.54578
		0.27515	0.70221		0.275299	2.50641
		0.27512	0.75165		0.275604	2.58026
		0.27542	0.7373		0.275665	2.54181
		0.27554	0.7193		0.275818	2.56714
		0.27567	0.73639		0.276031	2.58667
		0.27585	0.73364		0.276215	2.56775
		0.27579	0.70587		0.276367	2.51801
		0.27615	0.7312		0.276581	2.56622
		0.27615	0.69855		0.276642	2.53418
		0.27637	0.70251		0.276886	2.55676
		0.27646	0.70526		0.276947	2.51678
		0.27667	0.74341		0.27713	2.52594
		0.27679	0.73273		0.277161	2.5415
		0.27695	0.74707		0.277435	2.52808
		0.27719	0.7431		0.277405	2.49786
		0.27744	0.65948		0.27771	2.58453
		0.27737	0.70831		0.277893	2.56409
		0.27768	0.73395		0.278015	2.52319
		0.27771	0.6958		0.278198	2.51556
		0.27795	0.76782		0.27829	2.55066
		0.27802	0.71503		0.278503	2.52014
		0.27829	0.7962		0.278503	2.4762
		0.27841	0.72113		0.278778	2.60162
		0.2785	0.73517		0.278931	2.48352
		0.27872	0.67017		0.279053	2.51556
		0.27893	0.74432		0.279144	2.45911
		0.27902	0.73883		0.279419	2.52197
		0.27905	0.69672		0.279541	2.52625
		0.27927	0.77148		0.279785	2.5238
		0.27942	0.66315		0.279785	2.53479
		0.27954	0.755		0.280029	2.51892
		0.27988	0.73181		0.280182	2.52197
		0.28	0.67596		0.280304	2.42828
		0.28	0.71442		0.280426	2.57477
		0.28021	0.72571		0.280579	2.47711
		0.28036	0.69611		0.280731	2.49451
		0.28073	0.6842		0.280853	2.48932
		0.28079	0.78491		0.280884	2.49084
		0.28076	0.72235		0.281097	2.56714
		0.28094	0.68695		0.281342	2.4826
		0.28113	0.72296		0.281525	2.52502
		0.28125	0.7547		0.281616	2.46063
		0.28143	0.72662		0.281738	2.44293
		0.28168	0.71136		0.28186	2.41821
		0.28177	0.73639		0.282013	2.5531
		0.28192	0.67993		0.282349	2.52899
		0.28217	0.76477		0.28241	2.45972
		0.28226	0.7486		0.282501	2.44141
		0.28229	0.75806		0.282654	2.40051
		0.2825	0.74768		0.282898	2.55981
		0.28262	0.70892		0.282959	2.42645
		0.28281	0.69855		0.283325	2.48962
		0.28284	0.71106		0.283417	2.43103
		0.28305	0.67657		0.283447	2.44781
		0.28323	0.74127		0.283508	2.48566
		0.28345	0.7663		0.283813	2.43927
		0.28354	0.7251		0.283997	2.52716
		0.28372	0.71777		0.284088	2.40997
		0.28391	0.76782		0.284332	2.46674
		0.28406	0.71564		0.284302	2.4707
		0.28409	0.72662		0.284393	2.36664
		0.28433	0.63049		0.284698	2.41852
		0.28452	0.66772		0.284912	2.48291
		0.28464	0.75562		0.284943	2.47131
		0.28479	0.79071		0.285095	2.38525
		0.285	0.73792		0.285339	2.45453
		0.28503	0.76172		0.285431	2.42065
		0.28525	0.70465		0.285736	2.40265
		0.28546	0.75562		0.285797	2.39471
		0.28571	0.74432		0.285919	2.45331
		0.28568	0.71381		0.286163	2.39868
		0.2858	0.71198		0.286163	2.41211
		0.28598	0.6842		0.286377	2.43744
		0.28629	0.71655		0.286499	2.38495
		0.28635	0.70374		0.286591	2.38068
		0.28653	0.72235		0.286896	2.43774
		0.28653	0.66193		0.287018	2.35138
		0.2869	0.70221		0.287079	2.43134
		0.28693	0.74432		0.287201	2.41028
		0.28708	0.72021		0.287384	2.41852
		0.28726	0.70374		0.287598	2.36633
		0.28729	0.76904		0.287689	2.38037
		0.28751	0.68146		0.287842	2.38464
		0.2876	0.71869		0.288025	2.38281
		0.28772	0.70953		0.2883	2.38007
		0.28802	0.65155		0.28833	2.43256
		0.28824	0.72479		0.288544	2.38403
		0.28839	0.72021		0.288605	2.35657
		0.28845	0.74188		0.288788	2.39075
		0.28854	0.70251		0.289001	2.39349
		0.28876	0.68115		0.289001	2.36053
		0.28906	0.73456		0.289154	2.34955
		0.28918	0.78461		0.28949	2.32025
		0.28912	0.62347		0.28952	2.37701
		0.28928	0.68024		0.289673	2.34497
		0.28946	0.64972		0.289917	2.34863
		0.28961	0.71106		0.290009	2.32513
		0.28995	0.68085		0.29007	2.33795
		0.29019	0.79315		0.290466	2.31415
		0.29007	0.70648		0.290588	2.31293
		0.29025	0.70343		0.290619	2.35504
		0.29053	0.71472		0.290771	2.32513
		0.29056	0.74677		0.290924	2.3703
		0.29074	0.68756		0.291077	2.33398
		0.29092	0.67871		0.291229	2.3233
		0.29111	0.65155		0.291351	2.34802
		0.29129	0.64148		0.291534	2.34955
		0.29126	0.73334		0.291718	2.2998
		0.2916	0.73944		0.291779	2.35718
		0.29163	0.69153		0.291931	2.32056
		0.29178	0.68909		0.292175	2.29645
		0.29196	0.70435		0.292358	2.30896
		0.29214	0.66254		0.292572	2.28729
		0.29236	0.76752		0.292572	2.27783
		0.29245	0.71533		0.292725	2.29828
		0.29263	0.72968		0.29306	2.28333
		0.29276	0.66864		0.293091	2.27081
		0.29282	0.66742		0.293274	2.31995
		0.29312	0.73151		0.293396	2.32422
		0.29315	0.6723		0.29361	2.34131
		0.29333	0.72601		0.293732	2.26135
		0.29352	0.70496		0.293915	2.31903
		0.29361	0.73303		0.294037	2.2757
		0.29376	0.67017		0.294128	2.32452
		0.29398	0.73395		0.294128	2.23755
		0.29416	0.66742		0.294464	2.29645
		0.29428	0.68542		0.294586	2.28241
		0.29446	0.71716		0.294647	2.28027
		0.29459	0.7251		0.294891	2.27936
		0.29471	0.72601		0.295044	2.27264
		0.2948	0.68481		0.295227	2.26044
		0.29492	0.71655		0.295349	2.29523
		0.29517	0.70465		0.295563	2.21893
		0.29538	0.65643		0.295776	2.23358
		0.29535	0.65002		0.295776	2.18506
		0.29568	0.70404		0.295868	2.28943
		0.29581	0.79315		0.296173	2.28302
		0.29602	0.74432		0.296326	2.30347
		0.29608	0.7431		0.296387	2.23328
		0.29636	0.69397		0.296692	2.25861
		0.29636	0.64941		0.2966	2.23297
		0.29663	0.75256		0.296783	2.22443
		0.29669	0.71198		0.297089	2.22107
		0.29688	0.70465		0.29718	2.22015
		0.29703	0.71472		0.297211	2.22565
		0.29727	0.72784		0.297516	2.25555
		0.2973	0.70892		0.297607	2.2644
		0.29733	0.7077		0.297791	2.20947
		0.29745	0.66345		0.297974	2.19177
		0.29782	0.76843		0.298065	2.14569
		0.29794	0.75195		0.298218	2.18414
		0.29807	0.71198		0.298279	2.211
		0.29825	0.75623		0.298676	2.21649
		0.29834	0.74982		0.298645	2.1933
		0.29861	0.74463		0.298859	2.25342
		0.29874	0.78033		0.298859	2.19788
		0.29889	0.71777		0.299194	2.17834
		0.29904	0.76691		0.299408	2.2226
		0.29922	0.73975		0.299438	2.15332
		0.29922	0.72296		0.299652	2.1579
		0.29947	0.61676		0.299744	2.24823
		0.29956	0.70892		0.299866	2.22534
		0.29987	0.73181		0.30014	2.18536
		0.29993	0.61798		0.300232	2.18506
		0.30014	0.65826		0.300446	2.19299
		0.3002	0.67474		0.300476	2.16095
		0.30038	0.72266		0.300629	2.22168
		0.30051	0.65765		0.300873	2.20459
		0.30063	0.72266		0.301025	2.16217
		0.30096	0.72968		0.301147	2.16919
		0.30103	0.76355		0.3013	2.15027
		0.30106	0.69611		0.301392	2.15576
		0.3013	0.73395		0.301605	2.13989
		0.30142	0.67505		0.301788	2.17072
		0.30161	0.71014		0.301941	2.13959
		0.30167	0.6543		0.302063	2.13623
		0.30188	0.73792		0.302307	2.1698
		0.30197	0.74249		0.302338	2.16919
		0.30215	0.74738		0.302521	2.11639
		0.30237	0.67963		0.302643	2.10999
		0.3024	0.6488		0.302582	2.1344
		0.30258	0.66589		0.303009	2.10297
		0.30283	0.7605		0.303162	2.14508
		0.30283	0.66681		0.303192	2.08405
		0.30316	0.69733		0.303436	2.10602
		0.30319	0.67169		0.303589	2.13837
		0.30338	0.72937		0.303619	2.06787
		0.30356	0.70435		0.303955	2.11823
		0.30371	0.73151		0.304047	2.04803
		0.30377	0.68542		0.304169	2.13745
		0.30417	0.71625		0.304474	2.07947
		0.3042	0.76721		0.304535	2.11426
		0.30429	0.71533		0.304688	2.13806
		0.30435	0.69275		0.30481	2.05536
		0.30463	0.68237		0.304993	2.0517
		0.30475	0.68451		0.305176	2.04681
		0.30508	0.6781		0.305206	2.07581
		0.30521	0.66101		0.305298	2.04193
[truncated: 4,557 more rows]

## Sheet: Fig_4g
		Py-PEG4-Os (ester)		Py-PEG13-Os (ester)		Py-PEG25-Os (ester)
	Current density (μA cm-2)	2.87486		2.66886		2.80202
