# Supplementary material for: Adaptive insertion of a hydrophobic anchor into a poly(ethylene glycol) host for programmable surface functionalization
Source: Nat Chem. 2022 Nov 21;15(2):240–7. doi: 10.1038/s41557-022-01090-0 (PMC9899690; doi:10.1038/s41557-022-01090-0)
Supplement: Source Data Fig. 5 — Numerical data for the plots in panels a, b, d and e. [file 41557_2022_1090_MOESM8_ESM.xlsx]

## Sheet: Fig_5a
		0 min			10 min			The loaded Na-PEG4-Os
		Wavelength (nm)	Absorbance (a.u.)		Wavelength (nm)	Absorbance (a.u.)		Wavelength (nm)	Absorbance (a.u.)
		600	0.000553515		600	0.00897312		600	0.0124131
		599.5	0.000555206		599.5	0.00899521		599.5	0.0124567
		599	0.000559235		599	0.00901888		599	0.0125035
		598.5	0.000562653		598.5	0.00904425		598.5	0.0125522
		598	0.000568569		598	0.00906724		598	0.0126042
		597.5	0.00056923		597.5	0.00908957		597.5	0.0126519
		597	0.000572341		597	0.00911645		597	0.0126993
		596.5	0.000577783		596.5	0.00914464		596.5	0.0127464
		596	0.000578622		596	0.00916967		596	0.0127964
		595.5	0.000582533		595.5	0.00919513		595.5	0.0128448
		595	0.000585568		595	0.00922005		595	0.0128913
		594.5	0.000589173		594.5	0.00924442		594.5	0.0129375
		594	0.000590766		594	0.00927426		594	0.0129879
		593.5	0.000594063		593.5	0.00930239		593.5	0.0130377
		593	0.000594946		593	0.00933311		593	0.0130904
		592.5	0.000597892		592.5	0.0093614		592.5	0.0131389
		592	0.000599005		592	0.00939143		592	0.013188
		591.5	0.000597645		591.5	0.00941808		591.5	0.013244
		591	0.000598533		591	0.00944869		591	0.0133014
		590.5	0.000603345		590.5	0.00947579		590.5	0.0133596
		590	0.000611361		590	0.00950595		590	0.013422
		589.5	0.000616409		589.5	0.00953989		589.5	0.0134841
		589	0.000624584		589	0.0095784		589	0.013551
		588.5	0.000632225		588.5	0.00961523		588.5	0.0136184
		588	0.000636436		588	0.00964907		588	0.0136886
		587.5	0.000644353		587.5	0.00968405		587.5	0.0137603
		587	0.000648513		587	0.00972052		587	0.0138355
		586.5	0.000656204		586.5	0.00975309		586.5	0.0139091
		586	0.000662324		586	0.00979009		586	0.0139925
		585.5	0.000672235		585.5	0.009825		585.5	0.0140691
		585	0.000682338		585	0.00986493		585	0.0141451
		584.5	0.00069106		584.5	0.00990002		584.5	0.0142259
		584	0.000696017		584	0.00993846		584	0.0143059
		583.5	0.000696186		583.5	0.00997084		583.5	0.0143844
		583	0.000699326		583	0.010006		583	0.0144646
		582.5	0.000703058		582.5	0.0100366		582.5	0.0145436
		582	0.000701393		582	0.010071		582	0.0146265
		581.5	0.000698387		581.5	0.0100988		581.5	0.0147041
		581	0.000696111		581	0.0101302		581	0.0147877
		580.5	0.000695717		580.5	0.0101713		580.5	0.0148687
		580	0.000690595		580	0.0102047		580	0.0149521
		579.5	0.000681832		579.5	0.0102341		579.5	0.0150335
		579	0.000672544		579	0.0102649		579	0.0151224
		578.5	0.000663494		578.5	0.0102917		578.5	0.0152122
		578	0.000650678		578	0.0103216		578	0.0153021
		577.5	0.00063771		577.5	0.0103513		577.5	0.0153944
		577	0.000627615		577	0.0103858		577	0.0154931
		576.5	0.000619749		576.5	0.0104169		576.5	0.0155924
		576	0.000608464		576	0.0104517		576	0.0156968
		575.5	0.000602377		575.5	0.0104878		575.5	0.0158037
		575	0.000594512		575	0.0105266		575	0.015916
		574.5	0.000581592		574.5	0.0105534		574.5	0.0160243
		574	0.00056917		574	0.0105763		574	0.0161379
		573.5	0.000562078		573.5	0.0106099		573.5	0.0162544
		573	0.000557238		573	0.0106481		573	0.0163713
		572.5	0.000546429		572.5	0.010685		572.5	0.016489
		572	0.000537609		572	0.0107199		572	0.0166074
		571.5	0.000529609		571.5	0.0107585		571.5	0.0167319
		571	0.000520969		571	0.0107923		571	0.0168576
		570.5	0.000505198		570.5	0.0108242		570.5	0.0169804
		570	0.000490859		570	0.0108628		570	0.0171121
		569.5	0.000478162		569.5	0.0109029		569.5	0.0172493
		569	0.000465436		569	0.010943		569	0.017387
		568.5	0.000451391		568.5	0.0109877		568.5	0.0175316
		568	0.000443233		568	0.0110412		568	0.017686
		567.5	0.000432951		567.5	0.0110934		567.5	0.0178382
		567	0.000418949		567	0.0111385		567	0.0179935
		566.5	0.000405389		566.5	0.0111849		566.5	0.0181539
		566	0.000399382		566	0.0112374		566	0.0183203
		565.5	0.000390454		565.5	0.0112988		565.5	0.0184927
		565	0.000378847		565	0.0113506		565	0.018664
		564.5	0.000369266		564.5	0.0114092		564.5	0.018842
		564	0.000362133		564	0.011468		564	0.0190187
		563.5	0.0003538		563.5	0.0115226		563.5	0.0191958
		563	0.000340957		563	0.0115791		563	0.0193763
		562.5	0.000350252		562.5	0.0116347		562.5	0.0195601
		562	0.000342164		562	0.0116921		562	0.0197459
		561.5	0.000327084		561.5	0.0117498		561.5	0.0199312
		561	0.00031637		561	0.0118088		561	0.0201251
		560.5	0.000306613		560.5	0.0118735		560.5	0.0203205
		560	0.000296452		560	0.0119355		560	0.0205184
		559.5	0.000286603		559.5	0.0119988		559.5	0.0207153
		559	0.000274479		559	0.0120614		559	0.0209178
		558.5	0.000267736		558.5	0.0121333		558.5	0.0211202
		558	0.00025917		558	0.0122016		558	0.0213328
		557.5	0.000255932		557.5	0.012273		557.5	0.0215442
		557	0.000245621		557	0.0123489		557	0.021759
		556.5	0.000239629		556.5	0.0124284		556.5	0.0219765
		556	0.000218464		556	0.0125072		556	0.0221935
		555.5	0.000214125		555.5	0.01259		555.5	0.0224157
		555	0.000204091		555	0.0126696		555	0.0226383
		554.5	0.0001984		554.5	0.0127551		554.5	0.0228644
		554	0.000190558		554	0.0128434		554	0.023092
		553.5	0.000178539		553.5	0.0129299		553.5	0.0233145
		553	0.000168389		553	0.0130166		553	0.0235419
		552.5	0.000162622		552.5	0.0131096		552.5	0.0237714
		552	0.000152238		552	0.0132023		552	0.024
		551.5	0.000144317		551.5	0.0133005		551.5	0.0242262
		551	0.000135707		551	0.0133945		551	0.0244572
		550.5	0.000131278		550.5	0.0134897		550.5	0.0246875
		550	0.000125315		550	0.0135857		550	0.0249162
		549.5	0.00011705		549.5	0.0136872		549.5	0.0251466
		549	0.000116618		549	0.0137936		549	0.0253796
		548.5	0.000116567		548.5	0.0139031		548.5	0.0256112
		548	0.000116323		548	0.014012		548	0.0258401
		547.5	0.000113116		547.5	0.0141177		547.5	0.0260705
		547	0.000112301		547	0.0142232		547	0.026302
		546.5	0.000107826		546.5	0.0143341		546.5	0.0265282
		546	0.000105666		546	0.0144419		546	0.0267546
		545.5	0.00010324		545.5	0.0145543		545.5	0.0269827
		545	0.000107848		545	0.0146719		545	0.027212
		544.5	0.000107376		544.5	0.0147915		544.5	0.0274413
		544	0.000111674		544	0.0149122		544	0.0276681
		543.5	0.000114966		543.5	0.015034		543.5	0.0278903
		543	0.000115545		543	0.0151481		543	0.0281091
		542.5	0.000111645		542.5	0.0152627		542.5	0.0283219
		542	0.00011332		542	0.0153741		542	0.0285371
		541.5	0.000114257		541.5	0.0154927		541.5	0.0287467
		541	0.000115309		541	0.0156062		541	0.0289499
		540.5	0.000118513		540.5	0.0157249		540.5	0.0291512
		540	0.000121664		540	0.01584		540	0.02935
		539.5	0.000123484		539.5	0.0159518		539.5	0.0295474
		539	0.000131542		539	0.016067		539	0.0297417
		538.5	0.000128497		538.5	0.0161721		538.5	0.0299225
		538	0.000130978		538	0.0162851		538	0.0300956
		537.5	0.000129232		537.5	0.0163927		537.5	0.0302674
		537	0.00012734		537	0.0165018		537	0.0304346
		536.5	0.000130424		536.5	0.016615		536.5	0.0305984
		536	0.000130222		536	0.0167239		536	0.030758
		535.5	0.000132699		535.5	0.0168324		535.5	0.030919
		535	0.000134801		535	0.0169482		535	0.0310755
		534.5	0.000138825		534.5	0.0170592		534.5	0.0312258
		534	0.000141022		534	0.0171728		534	0.0313713
		533.5	0.000146756		533.5	0.0172834		533.5	0.0315121
		533	0.000147891		533	0.0173913		533	0.0316431
		532.5	0.000150679		532.5	0.0174995		532.5	0.0317702
		532	0.000156819		532	0.0176091		532	0.0318953
		531.5	0.000159284		531.5	0.0177134		531.5	0.0320158
		531	0.000160193		531	0.0178151		531	0.0321326
		530.5	0.000162952		530.5	0.0179169		530.5	0.0322447
		530	0.000168049		530	0.0180147		530	0.0323572
		529.5	0.000177269		529.5	0.0181096		529.5	0.0324582
		529	0.000180294		529	0.0182036		529	0.0325474
		528.5	0.000185464		528.5	0.0182954		528.5	0.0326391
		528	0.000191796		528	0.0183837		528	0.0327268
		527.5	0.000202077		527.5	0.0184752		527.5	0.0328173
		527	0.000211783		527	0.0185689		527	0.0329051
		526.5	0.000221171		526.5	0.0186557		526.5	0.0329835
		526	0.000222569		526	0.0187354		526	0.0330581
		525.5	0.000226413		525.5	0.0188129		525.5	0.0331277
		525	0.000237883		525	0.0188913		525	0.033199
		524.5	0.000252113		524.5	0.0189756		524.5	0.0332663
		524	0.000265664		524	0.0190527		524	0.0333312
		523.5	0.000274567		523.5	0.0191294		523.5	0.0333913
		523	0.000281368		523	0.0192063		523	0.0334533
		522.5	0.000296121		522.5	0.0192864		522.5	0.033508
		522	0.000306675		522	0.0193562		522	0.0335581
		521.5	0.000315629		521.5	0.0194222		521.5	0.0335992
		521	0.000323216		521	0.0194843		521	0.0336396
		520.5	0.000327377		520.5	0.019548		520.5	0.0336784
		520	0.000335074		520	0.0196069		520	0.0337141
		519.5	0.000345999		519.5	0.0196638		519.5	0.0337457
		519	0.000356669		519	0.0197204		519	0.0337764
		518.5	0.000364605		518.5	0.0197743		518.5	0.0338051
		518	0.000367027		518	0.0198185		518	0.0338303
		517.5	0.000370184		517.5	0.0198613		517.5	0.0338524
		517	0.00037887		517	0.0199039		517	0.0338652
		516.5	0.000385967		516.5	0.0199431		516.5	0.0338833
		516	0.000392424		516	0.0199788		516	0.033899
		515.5	0.000398578		515.5	0.0200196		515.5	0.0339193
		515	0.000404323		515	0.0200518		515	0.0339355
		514.5	0.000414153		514.5	0.0200877		514.5	0.0339506
		514	0.000421836		514	0.0201163		514	0.0339546
		513.5	0.000429137		513.5	0.0201529		513.5	0.033971
		513	0.000435079		513	0.0201885		513	0.0339868
		512.5	0.000442372		512.5	0.02022		512.5	0.0339973
		512	0.000451307		512	0.0202472		512	0.0340052
		511.5	0.000460603		511.5	0.0202759		511.5	0.0340131
		511	0.000471061		511	0.0203103		511	0.0340281
		510.5	0.00046897		510.5	0.0203354		510.5	0.0340398
		510	0.000467942		510	0.02036		510	0.0340395
		509.5	0.000465139		509.5	0.0203819		509.5	0.0340493
		509	0.000465927		509	0.0204049		509	0.034047
		508.5	0.000456652		508.5	0.0204243		508.5	0.034048
		508	0.000448567		508	0.0204416		508	0.034049
		507.5	0.000447249		507.5	0.0204641		507.5	0.034055
		507	0.000446466		507	0.0204801		507	0.03405
		506.5	0.000436422		506.5	0.0204904		506.5	0.0340399
		506	0.000427819		506	0.0205044		506	0.0340362
		505.5	0.000411399		505.5	0.0205211		505.5	0.0340292
		505	0.000393774		505	0.0205382		505	0.0340158
		504.5	0.000379251		504.5	0.0205508		504.5	0.0339969
		504	0.000370854		504	0.0205655		504	0.0339855
		503.5	0.000364731		503.5	0.0205844		503.5	0.0339828
		503	0.00036051		503	0.0206014		503	0.03397
		502.5	0.000355839		502.5	0.0206206		502.5	0.0339631
		502	0.000350082		502	0.0206403		502	0.0339506
		501.5	0.000343951		501.5	0.0206608		501.5	0.0339395
		501	0.000332519		501	0.0206827		501	0.0339224
		500.5	0.000323629		500.5	0.0207032		500.5	0.0339106
		500	0.000229895		500	0.0206663		500	0.0338617
		499.5	0.000232812		499.5	0.0206956		499.5	0.0338609
		499	0.000239033		499	0.0207278		499	0.0338527
		498.5	0.000239357		498.5	0.0207547		498.5	0.0338431
		498	0.000244445		498	0.0207841		498	0.0338345
		497.5	0.000249147		497.5	0.020818		497.5	0.0338304
		497	0.000254196		497	0.0208499		497	0.0338289
		496.5	0.000257307		496.5	0.0208834		496.5	0.0338243
		496	0.000265616		496	0.0209177		496	0.0338222
		495.5	0.000266764		495.5	0.0209473		495.5	0.0338119
		495	0.000271123		495	0.020982		495	0.0337987
		494.5	0.000271169		494.5	0.0210135		494.5	0.0337824
		494	0.000277304		494	0.0210455		494	0.0337641
		493.5	0.000284048		493.5	0.0210763		493.5	0.0337495
		493	0.000287641		493	0.0211104		493	0.0337319
		492.5	0.000286769		492.5	0.021142		492.5	0.0337101
		492	0.000288529		492	0.021173		492	0.0336901
		491.5	0.000281364		491.5	0.0212004		491.5	0.0336595
		491	0.000283406		491	0.0212303		491	0.0336354
		490.5	0.00028036		490.5	0.0212515		490.5	0.0336048
		490	0.000289118		490	0.0212823		490	0.0335787
		489.5	0.000292326		489.5	0.0213119		489.5	0.033558
		489	0.000294575		489	0.0213399		489	0.0335329
		488.5	0.00029203		488.5	0.0213562		488.5	0.0335037
		488	0.000288672		488	0.02138		488	0.0334784
		487.5	0.000291131		487.5	0.0214047		487.5	0.0334529
		487	0.000287845		487	0.0214274		487	0.0334274
		486.5	0.000288933		486.5	0.0214482		486.5	0.033406
		486	0.000287397		486	0.0214712		486	0.0333799
		485.5	0.000290019		485.5	0.0214932		485.5	0.03336
		485	0.000297032		485	0.0215185		485	0.0333446
		484.5	0.000300282		484.5	0.0215335		484.5	0.0333177
		484	0.000307023		484	0.0215575		484	0.033291
		483.5	0.000302806		483.5	0.0215738		483.5	0.033266
		483	0.000303419		483	0.021595		483	0.0332342
		482.5	0.00030736		482.5	0.0216194		482.5	0.0332087
		482	0.000315693		482	0.0216516		482	0.0331841
		481.5	0.000324843		481.5	0.0216756		481.5	0.0331623
		481	0.000329571		481	0.0217034		481	0.0331387
		480.5	0.000337538		480.5	0.0217282		480.5	0.033117
		480	0.000344026		480	0.0217632		480	0.0330989
		479.5	0.000348358		479.5	0.0217784		479.5	0.0330813
		479	0.00035264		479	0.0218111		479	0.0330674
		478.5	0.000357071		478.5	0.0218421		478.5	0.0330482
		478	0.000356075		478	0.0218611		478	0.0330291
		477.5	0.000360851		477.5	0.02188		477.5	0.0330148
		477	0.000364031		477	0.0219038		477	0.0330011
		476.5	0.000372896		476.5	0.0219316		476.5	0.0329974
		476	0.000380243		476	0.0219565		476	0.0329887
		475.5	0.000380439		475.5	0.0219677		475.5	0.0329785
		475	0.000386814		475	0.0219931		475	0.032974
		474.5	0.000389722		474.5	0.0220142		474.5	0.0329718
		474	0.000394995		474	0.022033		474	0.0329633
		473.5	0.000398941		473.5	0.0220502		473.5	0.0329631
		473	0.000412047		473	0.0220815		473	0.0329629
		472.5	0.000426342		472.5	0.0221097		472.5	0.0329651
		472	0.000442293		472	0.0221382		472	0.0329738
		471.5	0.000461355		471.5	0.0221771		471.5	0.0329896
		471	0.000473867		471	0.0222062		471	0.0330056
		470.5	0.000488541		470.5	0.0222371		470.5	0.0330268
		470	0.000499202		470	0.0222576		470	0.0330433
		469.5	0.000514217		469.5	0.0222908		469.5	0.0330578
		469	0.000522195		469	0.0223285		469	0.0330797
		468.5	0.000531766		468.5	0.0223606		468.5	0.0331023
		468	0.000544497		468	0.0223887		468	0.0331152
		467.5	0.00054964		467.5	0.0224212		467.5	0.0331449
		467	0.000558033		467	0.0224479		467	0.0331629
		466.5	0.000564131		466.5	0.0224816		466.5	0.0331924
		466	0.00057088		466	0.022516		466	0.0332233
		465.5	0.000575512		465.5	0.0225441		465.5	0.0332534
		465	0.000583728		465	0.022591		465	0.033292
		464.5	0.000586051		464.5	0.0226269		464.5	0.0333246
		464	0.000589464		464	0.0226573		464	0.0333574
		463.5	0.000601541		463.5	0.0227063		463.5	0.0334057
		463	0.000618467		463	0.0227556		463	0.0334603
		462.5	0.000632673		462.5	0.0227961		462.5	0.033516
		462	0.000651458		462	0.0228343		462	0.0335713
		461.5	0.000668856		461.5	0.02289		461.5	0.0336428
		461	0.000694591		461	0.0229408		461	0.0337061
		460.5	0.000707877		460.5	0.0229914		460.5	0.033771
		460	0.000719638		460	0.0230404		460	0.0338407
		459.5	0.000739647		459.5	0.0230966		459.5	0.0339206
		459	0.000759794		459	0.0231529		459	0.034002
		458.5	0.000780932		458.5	0.0231991		458.5	0.0340815
		458	0.000797938		458	0.0232672		458	0.0341716
		457.5	0.000817796		457.5	0.0233301		457.5	0.0342516
		457	0.000838898		457	0.0233832		457	0.0343369
		456.5	0.000843187		456.5	0.0234401		456.5	0.0344233
		456	0.00085987		456	0.0234975		456	0.0345151
		455.5	0.000873752		455.5	0.023562		455.5	0.0346108
		455	0.000888528		455	0.0236173		455	0.0346932
		454.5	0.000900119		454.5	0.0236755		454.5	0.0347926
		454	0.000915035		454	0.0237423		454	0.0348914
		453.5	0.000931654		453.5	0.0237991		453.5	0.0349943
		453	0.000943489		453	0.0238576		453	0.0350935
		452.5	0.00095533		452.5	0.0239253		452.5	0.0352029
		452	0.000964044		452	0.0239942		452	0.0353107
		451.5	0.000987627		451.5	0.0240623		451.5	0.0354172
		451	0.000995295		451	0.0241263		451	0.0355261
		450.5	0.001		450.5	0.024192		450.5	0.0356363
		450	0.00102		450	0.0242748		450	0.035754
		449.5	0.00104		449.5	0.0243552		449.5	0.0358705
		449	0.00106		449	0.0244341		449	0.0359846
		448.5	0.00107		448.5	0.0245192		448.5	0.0361049
		448	0.00108		448	0.024601		448	0.0362147
		447.5	0.00109		447.5	0.0246809		447.5	0.0363377
		447	0.0011		447	0.0247781		447	0.0364501
		446.5	0.00112		446.5	0.0248724		446.5	0.0365723
		446	0.00113		446	0.0249527		446	0.0366784
		445.5	0.00114		445.5	0.0250346		445.5	0.0367883
		445	0.00115		445	0.0251291		445	0.0369096
		444.5	0.00117		444.5	0.0252245		444.5	0.037034
		444	0.0012		444	0.0253211		444	0.0371595
		443.5	0.00122		443.5	0.0254112		443.5	0.0372806
		443	0.00124		443	0.0255136		443	0.0374112
		442.5	0.00125		442.5	0.0256238		442.5	0.0375338
		442	0.00127		442	0.0257156		442	0.0376661
		441.5	0.00129		441.5	0.0258262		441.5	0.0377939
		441	0.00131		441	0.0259287		441	0.0379062
		440.5	0.00133		440.5	0.0260348		440.5	0.0380395
		440	0.00135		440	0.0261382		440	0.0381606
		439.5	0.00137		439.5	0.0262379		439.5	0.0382859
		439	0.00139		439	0.0263616		439	0.0384035
		438.5	0.00141		438.5	0.0264691		438.5	0.0385155
		438	0.00141		438	0.0265763		438	0.0386216
		437.5	0.00143		437.5	0.0266898		437.5	0.0387344
		437	0.00144		437	0.0268053		437	0.0388452
		436.5	0.00145		436.5	0.0269074		436.5	0.0389495
		436	0.00147		436	0.0270133		436	0.0390616
		435.5	0.00148		435.5	0.0271227		435.5	0.0391651
		435	0.00149		435	0.0272312		435	0.039274
		434.5	0.0015		434.5	0.0273378		434.5	0.0393797
		434	0.00152		434	0.0274437		434	0.0394769
		433.5	0.00153		433.5	0.0275527		433.5	0.0395753
		433	0.00154		433	0.0276648		433	0.0396733
		432.5	0.00156		432.5	0.0277643		432.5	0.0397713
		432	0.00157		432	0.0278645		432	0.039873
		431.5	0.00158		431.5	0.0279775		431.5	0.0399853
		431	0.00159		431	0.0280677		431	0.0400744
		430.5	0.00161		430.5	0.0281734		430.5	0.0401847
		430	0.00163		430	0.0282657		430	0.0402683
		429.5	0.00164		429.5	0.0283724		429.5	0.0403595
		429	0.00164		429	0.0284623		429	0.0404383
		428.5	0.00165		428.5	0.0285628		428.5	0.0405329
		428	0.00167		428	0.0286568		428	0.0406199
		427.5	0.00168		427.5	0.0287613		427.5	0.0407058
		427	0.0017		427	0.0288651		427	0.040806
		426.5	0.00172		426.5	0.028967		426.5	0.0408949
		426	0.00173		426	0.0290629		426	0.0409857
		425.5	0.00174		425.5	0.0291501		425.5	0.0410653
		425	0.00174		425	0.0292376		425	0.0411455
		424.5	0.00175		424.5	0.0293225		424.5	0.0412303
		424	0.00175		424	0.0294102		424	0.0413108
		423.5	0.00176		423.5	0.029497		423.5	0.041395
		423	0.00176		423	0.0295749		423	0.041476
		422.5	0.00178		422.5	0.0296657		422.5	0.0415698
		422	0.00178		422	0.0297356		422	0.0416453
		421.5	0.00179		421.5	0.0298219		421.5	0.0417323
		421	0.0018		421	0.0298857		421	0.041825
		420.5	0.00181		420.5	0.029965		420.5	0.0419139
		420	0.0018		420	0.0300261		420	0.0420032
		419.5	0.00181		419.5	0.0301084		419.5	0.0420987
		419	0.00182		419	0.0301835		419	0.0422088
		418.5	0.00185		418.5	0.0302766		418.5	0.0423158
		418	0.00186		418	0.0303744		418	0.0424121
		417.5	0.00188		417.5	0.0304557		417.5	0.0425136
		417	0.0019		417	0.0305373		417	0.0426387
		416.5	0.00192		416.5	0.0306276		416.5	0.042751
		416	0.00193		416	0.030721		416	0.0428666
		415.5	0.00193		415.5	0.0308054		415.5	0.0429933
		415	0.00193		415	0.0308865		415	0.0431247
		414.5	0.00195		414.5	0.0309918		414.5	0.0432487
		414	0.00197		414	0.031078		414	0.043383
		413.5	0.00198		413.5	0.0311533		413.5	0.0435139
		413	0.00201		413	0.0312431		413	0.0436586
		412.5	0.00202		412.5	0.0313382		412.5	0.0437936
		412	0.00203		412	0.0314252		412	0.0439472
		411.5	0.00204		411.5	0.0315078		411.5	0.0441122
		411	0.00205		411	0.0315977		411	0.0442676
		410.5	0.00205		410.5	0.0317082		410.5	0.0444248
		410	0.00206		410	0.0317956		410	0.0445878
		409.5	0.00207		409.5	0.0318777		409.5	0.0447711
		409	0.00209		409	0.0319838		409	0.0449607
		408.5	0.00212		408.5	0.0320705		408.5	0.0451473
		408	0.00212		408	0.0321749		408	0.0453621
		407.5	0.00211		407.5	0.0322704		407.5	0.0455697
		407	0.00213		407	0.0323925		407	0.0457927
		406.5	0.00215		406.5	0.0325055		406.5	0.046009
		406	0.00217		406	0.0326157		406	0.0462587
		405.5	0.00217		405.5	0.0327102		405.5	0.0465048
		405	0.00217		405	0.0328099		405	0.0467431
		404.5	0.00219		404.5	0.0329351		404.5	0.0470074
		404	0.00221		404	0.0330568		404	0.047294
		403.5	0.00224		403.5	0.0331951		403.5	0.0476264
		403	0.00228		403	0.0333082		403	0.0479049
		402.5	0.00231		402.5	0.0334331		402.5	0.0482434
		402	0.00234		402	0.0335882		402	0.0485732
		401.5	0.00237		401.5	0.0337108		401.5	0.0489224
		401	0.00241		401	0.033871		401	0.0492718
		400.5	0.00243		400.5	0.0339911		400.5	0.0496578
		400	0.00232		400	0.034056		400	0.0498206
		399.5	0.00236		399.5	0.0341808
		399	0.00242		399	0.0343281
		398.5	0.00243		398.5	0.0344779
		398	0.00248		398	0.0346518
		397.5	0.00252		397.5	0.0348005
		397	0.00257		397	0.0349347
		396.5	0.00261		396.5	0.0350798
		396	0.00267		396	0.0352229
		395.5	0.00273		395.5	0.0353752
		395	0.00282		395	0.0355307
		394.5	0.00289		394.5	0.0356515
		394	0.00293		394	0.0357827
		393.5	0.003		393.5	0.0359286
		393	0.00307		393	0.0360925
		392.5	0.00315		392.5	0.0362384
		392	0.00327		392	0.0363836
		391.5	0.00337		391.5	0.0365131
		391	0.00352		391	0.036672
		390.5	0.00363		390.5	0.0368164
		390	0.00373		390	0.0369628
		389.5	0.00386		389.5	0.037109
		389	0.00401		389	0.0372946
		388.5	0.00413		388.5	0.0374355
		388	0.00428		388	0.0375877
		387.5	0.00443		387.5	0.0377498
		387	0.00458		387	0.037907
		386.5	0.00472		386.5	0.0380561
		386	0.00487		386	0.0382381
		385.5	0.005		385.5	0.0383756
		385	0.00514		385	0.0385386
		384.5	0.00524		384.5	0.0386653
		384	0.00538		384	0.0388279
		383.5	0.00557		383.5	0.0390471
		383	0.00574		383	0.0392413
		382.5	0.00589		382.5	0.0394045
		382	0.00604		382	0.0396066
		381.5	0.00618		381.5	0.0397514
		381	0.00636		381	0.0399049
		380.5	0.00659		380.5	0.040113
		380	0.00685		380	0.0403505
		379.5	0.0072		379.5	0.0405863
		379	0.00763		379	0.0408709
		378.5	0.00822		378.5	0.0411942
		378	0.00899		378	0.0415637
		377.5	0.00995		377.5	0.0420183
		377	0.01106		377	0.042452
		376.5	0.01225		376.5	0.0428981
		376	0.01356		376	0.0433807
		375.5	0.01484		375.5	0.043882
		375	0.01594		375	0.0443543
		374.5	0.01693		374.5	0.0448079
		374	0.01771		374	0.0451288
		373.5	0.01835		373.5	0.0454431
		373	0.01882		373	0.0457006
		372.5	0.01923		372.5	0.045947
		372	0.01949		372	0.0461476
		371.5	0.01957		371.5	0.0462698
		371	0.01952		371	0.0463835
		370.5	0.01941		370.5	0.046504
		370	0.01941		370	0.0470688
		369.5	0.01955		369.5	0.0472207
		369	0.0199		369	0.0474611
		368.5	0.02046		368.5	0.0477499
		368	0.02131		368	0.0481569
		367.5	0.02219		367.5	0.0485562
		367	0.02331		367	0.0490693
		366.5	0.02455		366.5	0.0495634
		366	0.02573		366	0.0500291
		365.5	0.02687		365.5	0.0504884
		365	0.028		365	0.0509622
		364.5	0.02904		364.5	0.0513713
		364	0.03006		364	0.0518205
		363.5	0.03109		363.5	0.0523055
		363	0.03223		363	0.0527656
		362.5	0.03349		362.5	0.0532949
		362	0.03494		362	0.0538771
		361.5	0.03658		361.5	0.0545596
		361	0.03848		361	0.0552655
		360.5	0.04053		360.5	0.0561172
		360	0.04264		360	0.0570273
		359.5	0.04497		359.5	0.0578991
		359	0.0477		359	0.0589022
		358.5	0.05074		358.5	0.0600128
		358	0.05434		358	0.0613651
		357.5	0.05845		357.5	0.0627574
		357	0.06302		357	0.0643176
		356.5	0.06807		356.5	0.0660082
		356	0.07348		356	0.0678586
		355.5	0.07935		355.5	0.0698715
		355	0.08552		355	0.0719989
		354.5	0.09211		354.5	0.0742765
		354	0.09922		354	0.0766573
		353.5	0.10715		353.5	0.079328
		353	0.11621		353	0.082362
		352.5	0.12671		352.5	0.0859113
		352	0.1389		352	0.0900201
		351.5	0.15304		351.5	0.0946862
		351	0.16964		351	0.100305
		350.5	0.18912		350.5	0.106916
		350	0.21179		350	0.114744
		349.5	0.23825		349.5	0.124004
		349	0.26903		349	0.134991
		348.5	0.30478		348.5	0.147928
		348	0.34616		348	0.163145
		347.5	0.39384		347.5	0.180789
		347	0.44812		347	0.201068
		346.5	0.50941		346.5	0.223983
		346	0.57806		346	0.24941
		345.5	0.65441		345.5	0.277222
		345	0.73867		345	0.306913
		344.5	0.83105		344.5	0.337732
		344	0.93147		344	0.368835
		343.5	1.03825		343.5	0.398778
		343	1.14773		343	0.426172
		342.5	1.2543		342.5	0.449687
		342	1.3474		342	0.468098
		341.5	1.41527		341.5	0.480462
		341	1.44895		341	0.486266
		340.5	1.44523		340.5	0.485333
		340	1.41092		340	0.478017
		339.5	1.35546		339.5	0.465088
		339	1.28737		339	0.447634
		338.5	1.21387		338.5	0.427132
		338	1.13913		338	0.404812
		337.5	1.0663		337.5	0.382178
		337	0.99782		337	0.360221
		336.5	0.93519		336.5	0.339799
		336	0.87916		336	0.321344
		335.5	0.83002		335.5	0.305084
		335	0.78791		335	0.290887
		334.5	0.75243		334.5	0.278758
		334	0.72343		334	0.268695
		333.5	0.70103		333.5	0.260871
		333	0.68549		333	0.255519
		332.5	0.67682		332.5	0.252536
		332	0.67541		332	0.252325
		331.5	0.6811		331.5	0.254663
		331	0.69391		331	0.259524
		330.5	0.71382		330.5	0.266868
		330	0.74934		330	0.279796
		329.5	0.78312		329.5	0.291281
		329	0.82192		329	0.303758
		328.5	0.86423		328.5	0.316581
		328	0.90862		328	0.329291
		327.5	0.95275		327.5	0.34119
		327	0.99342		327	0.351454
		326.5	1.02669		326.5	0.359351
		326	1.04881		326	0.364451
		325.5	1.05648		325.5	0.366306
		325	1.04872		325	0.364633
		324.5	1.02635		324.5	0.359743
		324	0.99186		324	0.35202
		323.5	0.94871		323.5	0.341736
		323	0.90034		323	0.32957
		322.5	0.84924		322.5	0.316009
		322	0.79791		322	0.30182
		321.5	0.74783		321.5	0.287333
		321	0.70022		321	0.273146
		320.5	0.65602		320.5	0.259648
		320	0.61592		320	0.247349
		319.5	0.58032		319.5	0.236301
		319	0.54944		319	0.226837
		318.5	0.52338		318.5	0.219033
		318	0.50187		318	0.212583
		317.5	0.48495		317.5	0.207697
		317	0.47207		317	0.204178
		316.5	0.46298		316.5	0.201911
		316	0.45743		316	0.200792
		315.5	0.4549		315.5	0.200753
		315	0.45482		315	0.201468
		314.5	0.45661		314.5	0.202778
		314	0.45955		314	0.204358
		313.5	0.46279		313.5	0.20601
		313	0.46553		313	0.20765
		312.5	0.46678		312.5	0.208794
		312	0.4659		312	0.209386
		311.5	0.46229		311.5	0.209386
		311	0.45549		311	0.208563
		310.5	0.44562		310.5	0.206907
		310	0.43285		310	0.204535
		309.5	0.41752		309.5	0.201526
		309	0.40032		309	0.197945
		308.5	0.38178		308.5	0.194039
		308	0.36252		308	0.189839
		307.5	0.34316		307.5	0.18576
		307	0.32422		307	0.181755
		306.5	0.30612		306.5	0.177947
		306	0.28927		306	0.174595
		305.5	0.27384		305.5	0.171667
		305	0.26019		305	0.169509
		304.5	0.24823		304.5	0.167936
		304	0.23791		304	0.166974
		303.5	0.22925		303.5	0.166659
		303	0.22203		303	0.16692
		302.5	0.21621		302.5	0.167681
		302	0.21157		302	0.168933
		301.5	0.20787		301.5	0.170556
		301	0.20477		301	0.172433
		300.5	0.20205		300.5	0.174419
		300	0.1996		300	0.176587

## Sheet: Fig_5b
	n=2		Substituted Na-PEG4-Os (%)					Substituted Py-PEG4-Os (%)
			#1	#2	Mean			#1	#2	Mean
		Water	-0.207699	1.84332	0.81781		Water	-0.699946	1.34228	0.321168
		Py-PEG4-Im	59.1423	49.7696	54.456		Py-PEG4-Im	0.519084	1.20805	0.863569

## Sheet: Fig_5d
		De-inserted Py-PEG4-Os (%)
		n=3
		#1	#2	#3
	PSS	99.4975	95.8904	97.2973
	PEG	4.0201	4.56621	4.5045
	PAA	4.0201	4.10959	2.7027
	Na2SO4	2.01005	2.28311	2.25225

## Sheet: Fig_5e
	PSS						NaCl					CaCl2
		Relative loading amount (%)					Molar ratio of cation and sulfonate(PSS)	Re-inserted Py-PEG4-Os (%)				Molar ratio of cation and sulfonate(PSS)	Re-inserted Py-PEG4-Os (%)
								n=2					n=2
	-0.2	100						#1	#2	Mean			#1	#2	Mean
	0	1.76034					0	1.7316	2.69231	2.21195		0	1.50943	1.10803	1.30873
							0.2	15.5844	15.7692	15.6768		0.2	40.3774	50.1385	45.2579
							0.5	29.4372	25.7692	27.6032		0.5	70.566	76.7313	73.6487
							1	44.5887	39.6154	42.1021		1	78.1132	78.6704	78.3918
							2	60.1732	59.2308	59.702		2	83.7736	80.6094	82.1915
	-0.2	This number is used for drawing, which has no physical meaning. The loading amount was measured in pure water.
	0	The loading amount after adding 10 mM PSS.
